# Supplementary material for: Methyl 2-[(Z)-5-methyl-2-oxoindolin-3-yl­idene]hydrazinecarbodi­thio­ate
Source: IUCrdata. 2024 Oct 8;9(Pt 10):x240967. doi: 10.1107/S2414314624009672 (PMC11660172; doi:10.1107/S2414314624009672)
Supplement: Supplementary file 1 [file x-09-x240967-sup1.cif]

##############################################################################
#                                                                            #
# This CIF contains the data for a data article accepted for                 #
# publication in IUCrData. It conforms to the requirements of                #
# Notes for Authors for IUCrData, and has been                               #
# peer reviewed under the auspices of IUCrData.                              #
#                                                                            #
# Full details of the Crystallographic Information File format               #
# are given in the paper "The Crystallographic Information File (CIF):       #
# a New Standard Archive File for Crystallography" by S. R. Hall, F. H.      #
# Allen and I. D. Brown [Acta Cryst. (1991), A47, 655-685].                  #
#                                                                            #
# The current version of the core CIF dictionary is obtainable from          #
# ftp://ftp.iucr.org/pub/cif_core.dic.                                       #
#                                                                            #
# Software is freely available for graphical display of the structure(s)     #
# in this CIF. For information consult the CIF software page                 #
# http://www.iucr.org/resources/cif/software.                                #
#                                                                            #
# This file may be used for bona fide research purposes within the           #
# scientific community so long as proper attribution is given to the data    # 
# article from which it was obtained.                                        #
#                                                                            #
##############################################################################
data_I
_audit_creation_method
;
Olex2 1.5
(compiled 2024.02.16 svn.r378c4104 for OlexSys, GUI svn.r6928)
;
_journal_date_recd_electronic     2024-09-25
_journal_date_accepted     2024-10-01
_journal_name_full     'IUCrData'
_journal_year     2024
_journal_volume     9
_journal_issue      1
_journal_page_first     0
_journal_page_last     0
_journal_paper_category     HO
_journal_paper_doi     10.1107/S2414314624009672
_journal_coeditor_code     HB4486
_publ_contact_author_name     'Mohd Abdul Fatah Abdul Manan'
_publ_contact_author_address
;
Faculty of Applied Sciences,
Universiti Teknologi MARA,
40450 Shah Alam,
Selangor,
Malaysia
;
_publ_contact_author_email     'abdfatah@uitm.edu.my'
_publ_contact_author_fax     ?
_publ_contact_author_phone     '+60198292509'
_publ_section_title
;
Methyl 2-[(<i>Z</i>)-5-methyl-2-oxoindolin-3-ylidene]hydrazinecarbodithioate
;
_publ_section_title_footnote     .
loop_
    _publ_author_name
    _publ_author_footnote
    _publ_author_address
    'Abdul Manan, Mohd Abdul Fatah' .
;
Faculty of Applied Sciences,
Universiti Teknologi MARA,
40450 Shah Alam,
Selangor,
Malaysia
;
    'Cordes, David B.' .
;
EaStCHEM School of Chemistry,
University of St Andrews,
St Andrews,
Fife KY16 9ST,
United Kingdom
;
    'McKay, Aidan P.' .
;
EaStCHEM School of Chemistry,
University of St Andrews,
St Andrews,
Fife KY16 9ST,
United Kingdom
;
_publ_section_synopsis
;
The crystal structure of a new <i>S</i>-methyl substituted dithiocarbazate
imine containing the 5-methylisatin moiety is described.
;
_chemical_name_systematic
;
Methyl
2-[(<i>Z</i>)-5-methyl-2-oxoindolin-3-ylidene]hydrazinecarbodithioate
;
_chemical_name_common     ?
_chemical_formula_moiety     'C11 H11 N3 O S2'
_chemical_formula_sum     'C11 H11 N3 O S2'
_chemical_formula_iupac     'C11 H11 N3 O S2'
_chemical_formula_weight     265.35
_chemical_melting_point     ?
_space_group_crystal_system     monoclinic
_space_group_name_H-M_alt     'P 1 21/c 1'
_space_group_name_Hall     '-P 2ybc'
loop_
    _space_group_symop_operation_xyz
    'x, y, z'
    '-x, y+1/2, -z+1/2'
    '-x, -y, -z'
    'x, -y-1/2, z-1/2'
_cell_length_a     4.9897(4)
_cell_length_b     21.8014(19)
_cell_length_c     11.3394(9)
_cell_angle_alpha     90
_cell_angle_beta     92.995(8)
_cell_angle_gamma     90
_cell_volume     1231.83(18)
_cell_formula_units_Z     4
_cell_measurement_reflns_used     2965
_cell_measurement_theta_min     4.0030
_cell_measurement_theta_max     68.2490
_cell_measurement_temperature     125
loop_
    _twin_individual_id
    _twin_individual_mass_fraction_refined
    1 0.872(6)
    2 0.128(6)
_exptl_crystal_description     needle
_exptl_crystal_colour     orange
_exptl_crystal_size_max     0.23
_exptl_crystal_size_mid     0.007
_exptl_crystal_size_min     0.007
_exptl_crystal_density_diffrn     1.431
_exptl_crystal_density_meas     ?
_exptl_crystal_density_method     ?
_exptl_crystal_F_000     552
_exptl_absorpt_coefficient_mu     3.818
_exptl_absorpt_correction_type     multi-scan
_exptl_absorpt_process_details
;
(CrysAlisPro; Rigaku OD, 2023)
;
_exptl_absorpt_correction_T_min     0.63076
_exptl_absorpt_correction_T_max     1.00000
_diffrn_ambient_temperature     125
_diffrn_source     'Rotating Anode'
_diffrn_radiation_type     'Cu K\a'
_diffrn_radiation_wavelength     1.54184
_diffrn_radiation_monochromator     'Rigaku Osmic Confocal Optical System'
_diffrn_measurement_device_type     'Rigaku XtaLAB P200K'
_diffrn_measurement_device     'AFC11: Quarter \c 4 circle'
_diffrn_measurement_method     'shutterless scans'
_diffrn_detector     'hybrid photon counting detector'
_diffrn_measurement_specimen_support     Loop
_diffrn_detector_area_resol_mean     5.8140
_diffrn_reflns_number     23143
_diffrn_reflns_av_R_equivalents     0.1707
_diffrn_reflns_av_unetI/netI     0.0935
_diffrn_reflns_theta_min     4.055
_diffrn_reflns_theta_max     76.262
_diffrn_reflns_theta_full     67.684
_diffrn_measured_fraction_theta_max     0.986
_diffrn_measured_fraction_theta_full     1.000
_diffrn_reflns_limit_h_min     -6
_diffrn_reflns_limit_h_max     6
_diffrn_reflns_limit_k_min     -27
_diffrn_reflns_limit_k_max     27
_diffrn_reflns_limit_l_min     0
_diffrn_reflns_limit_l_max     14
_diffrn_radiation_probe     x-ray
_refine_special_details
;
Refined as a 2-component twin using an HKLF5 file generated by TWINROTMAT
running in PLATON (Spek, 2009), with twin law [-1 0 0 0 -1 0 0.237 0 1].
N---H hydrogen atoms located from F~map~ and refined isotropically with
 appropriate distance restraints.
The N-bound H atoms were located in a
difference map and refined isotropically with a distance restraint. The
C-bound H atoms were located geometrically (phenyl C---H =0.95 \%A, methyl
C---H = 0.98 \%A) and refined as riding atoms. The constraint <i>U</i>~iso~(H)
= 1.2<i>U</i>~eq~(phenyl C) or 1.5<i>U</i>~eq~(methyl C) was applied in all
cases.
;
_reflns_number_total     2554
_reflns_number_gt     1548
_reflns_threshold_expression     'I > 2\s(I)'
_refine_ls_structure_factor_coef     Fsqd
_refine_ls_matrix_type     full
_refine_ls_R_factor_all     0.1403
_refine_ls_R_factor_gt     0.0788
_refine_ls_wR_factor_gt     0.1493
_refine_ls_wR_factor_ref     0.1853
_refine_ls_goodness_of_fit_ref     1.090
_refine_ls_restrained_S_all     1.089
_refine_ls_number_reflns     2554
_refine_ls_number_parameters     165
_refine_ls_number_restraints     2
_refine_ls_hydrogen_treatment     mixed
_refine_ls_weighting_scheme     calc
_refine_ls_weighting_details
                           'w=1/[\s^2^(Fo^2^)+4.5988P] where P=(Fo^2^+2Fc^2^)/3'
_atom_sites_solution_hydrogens     mixed
_atom_sites_solution_primary     dual
_atom_sites_solution_secondary     ?
_refine_ls_shift/su_max     0.000
_refine_ls_shift/su_mean     0.000
_refine_diff_density_max     0.456
_refine_diff_density_min     -0.630
_refine_ls_extinction_method     none
_refine_ls_extinction_coef     .
loop_
    _atom_type_symbol
    _atom_type_description
    _atom_type_scat_dispersion_real
    _atom_type_scat_dispersion_imag
    _atom_type_scat_source
    'C' 'C' 0.0181 0.0091
                         'International Tables Vol C Tables 4.2.6.8 and 6.1.1.4'
    'H' 'H' 0.0000 0.0000
                         'International Tables Vol C Tables 4.2.6.8 and 6.1.1.4'
    'N' 'N' 0.0311 0.0180
                         'International Tables Vol C Tables 4.2.6.8 and 6.1.1.4'
    'O' 'O' 0.0492 0.0322
                         'International Tables Vol C Tables 4.2.6.8 and 6.1.1.4'
    'S' 'S' 0.3331 0.5567
                         'International Tables Vol C Tables 4.2.6.8 and 6.1.1.4'
_computing_data_collection
;
CrysAlisPro 1.171.42.94a (Rigaku OD, 2023)
;
_computing_cell_refinement
;
CrysAlisPro 1.171.42.94a (Rigaku OD, 2023)
;
_computing_data_reduction
;
CrysAlisPro 1.171.42.94a (Rigaku OD, 2023)
;
_computing_structure_solution
;
<i>SHELXT</i> (Sheldrick, 2015a)
;
_computing_structure_refinement
;
<i>SHELXL2019/3</i> (Sheldrick, 2015b)
;
_computing_molecular_graphics
;
Mercury (Macrae <i>et al.</i>, 2020)
;
_computing_publication_material
;
Olex2 1.5 (Dolomanov <i>et al.</i>, 2009), publCIF (Westrip,
2010)
;
loop_
    _atom_site_type_symbol
    _atom_site_label
    _atom_site_fract_x
    _atom_site_fract_y
    _atom_site_fract_z
    _atom_site_U_iso_or_equiv
    _atom_site_adp_type
    _atom_site_calc_flag
    _atom_site_occupancy
    _atom_site_disorder_assembly
    _atom_site_disorder_group
    S S11 0.1241(3) 0.27752(7) -0.01332(14) 0.0469(4) Uani d 1 . .
    S S12 -0.0419(3) 0.32382(7) 0.22526(13) 0.0413(4) Uani d 1 . .
    O O2 0.7445(7) 0.43673(16) 0.0099(3) 0.0370(9) Uani d 1 . .
    N N1 0.8229(9) 0.5243(2) 0.1228(4) 0.0368(11) Uani d 1 . .
    H H1 0.962(11) 0.542(3) 0.075(6) 0.09(3) Uiso d 1 . .
    N N3 0.3151(9) 0.4171(2) 0.1850(4) 0.0333(10) Uani d 1 . .
    N N4 0.3199(9) 0.3741(2) 0.0983(4) 0.0348(10) Uani d 1 . .
    H H4 0.440(12) 0.378(3) 0.033(5) 0.09(3) Uiso d 1 . .
    C C2 0.6980(10) 0.4710(2) 0.0933(5) 0.0332(12) Uani d 1 . .
    C C3 0.4865(10) 0.4614(2) 0.1812(5) 0.0325(12) Uani d 1 . .
    C C4 0.5034(10) 0.5136(2) 0.2617(5) 0.0330(12) Uani d 1 . .
    C C5 0.3648(11) 0.5306(2) 0.3595(5) 0.0364(12) Uani d 1 . .
    H H5 0.227148 0.505107 0.387426 0.044 Uiso calc 1 . .
    C C6 0.4315(12) 0.5858(3) 0.4162(5) 0.0410(14) Uani d 1 . .
    C C7 0.6350(12) 0.6224(3) 0.3727(6) 0.0460(15) Uani d 1 . .
    H H7 0.678915 0.659976 0.411573 0.055 Uiso calc 1 . .
    C C8 0.7741(12) 0.6058(3) 0.2752(5) 0.0430(14) Uani d 1 . .
    H H8 0.909675 0.631488 0.246180 0.052 Uiso calc 1 . .
    C C9 0.7089(11) 0.5509(2) 0.2222(5) 0.0354(12) Uani d 1 . .
    C C10 0.2876(13) 0.6062(3) 0.5235(5) 0.0503(16) Uani d 1 . .
    H H10A 0.195041 0.645094 0.506230 0.075 Uiso calc 1 . .
    H H10B 0.418146 0.611821 0.590187 0.075 Uiso calc 1 . .
    H H10C 0.156207 0.574984 0.543505 0.075 Uiso calc 1 . .
    C C11 0.1427(11) 0.3261(3) 0.0983(5) 0.0363(12) Uani d 1 . .
    C C12 -0.2434(12) 0.2564(3) 0.1973(6) 0.0517(16) Uani d 1 . .
    H H12A -0.344567 0.260750 0.121366 0.078 Uiso calc 1 . .
    H H12B -0.368701 0.251475 0.260409 0.078 Uiso calc 1 . .
    H H12C -0.126802 0.220314 0.195053 0.078 Uiso calc 1 . .
loop_
    _atom_site_aniso_label
    _atom_site_aniso_U_11
    _atom_site_aniso_U_22
    _atom_site_aniso_U_33
    _atom_site_aniso_U_12
    _atom_site_aniso_U_13
    _atom_site_aniso_U_23
    S11 0.0550(9) 0.0417(8) 0.0435(8) 0.0003(7) -0.0028(7) -0.0055(7)
    S12 0.0400(8) 0.0386(8) 0.0453(8) -0.0014(6) 0.0031(6) 0.0030(7)
    O2 0.035(2) 0.038(2) 0.037(2) 0.0033(17) 0.0029(17) 0.0032(17)
    N1 0.033(2) 0.035(2) 0.043(3) 0.002(2) 0.002(2) 0.003(2)
    N3 0.034(2) 0.033(2) 0.033(2) 0.004(2) 0.0005(19) 0.0010(19)
    N4 0.035(2) 0.034(2) 0.036(3) 0.001(2) 0.002(2) 0.001(2)
    C2 0.031(3) 0.035(3) 0.034(3) 0.008(2) 0.000(2) 0.009(2)
    C3 0.031(3) 0.031(3) 0.035(3) 0.005(2) -0.004(2) 0.005(2)
    C4 0.030(3) 0.031(3) 0.037(3) 0.001(2) -0.004(2) 0.006(2)
    C5 0.039(3) 0.038(3) 0.033(3) 0.003(2) 0.004(2) 0.006(2)
    C6 0.044(3) 0.034(3) 0.045(3) 0.009(3) -0.004(3) -0.003(3)
    C7 0.044(3) 0.039(3) 0.055(4) 0.008(3) -0.009(3) -0.008(3)
    C8 0.037(3) 0.037(3) 0.055(4) -0.001(3) 0.004(3) -0.002(3)
    C9 0.032(3) 0.037(3) 0.036(3) 0.005(2) -0.003(2) 0.004(2)
    C10 0.063(4) 0.045(3) 0.043(3) 0.010(3) 0.001(3) -0.005(3)
    C11 0.037(3) 0.034(3) 0.038(3) 0.003(2) 0.001(2) 0.006(2)
    C12 0.045(4) 0.036(3) 0.074(5) -0.002(3) -0.001(3) 0.010(3)
_geom_special_details
;
 All esds (except the esd in the dihedral angle between two l.s. planes)
 are estimated using the full covariance matrix.  The cell esds are taken
 into account individually in the estimation of esds in distances, angles
 and torsion angles; correlations between esds in cell parameters are only
 used when they are defined by crystal symmetry.  An approximate (isotropic)
 treatment of cell esds is used for estimating esds involving l.s. planes.
;
loop_
    _geom_bond_atom_site_label_1
    _geom_bond_atom_site_label_2
    _geom_bond_site_symmetry_2
    _geom_bond_distance
    _geom_bond_publ_flag
    S11 C11 . 1.649(6) ?
    S12 C11 . 1.750(6) ?
    S12 C12 . 1.799(6) ?
    O2 C2 . 1.237(6) ?
    N1 H1 . 0.98(2) ?
    N1 C2 . 1.354(7) ?
    N1 C9 . 1.412(7) ?
    N3 N4 . 1.360(6) ?
    N3 C3 . 1.292(7) ?
    N4 H4 . 0.98(2) ?
    N4 C11 . 1.370(7) ?
    C2 C3 . 1.503(7) ?
    C3 C4 . 1.460(7) ?
    C4 C5 . 1.387(7) ?
    C4 C9 . 1.400(7) ?
    C5 H5 . 0.9500 ?
    C5 C6 . 1.396(8) ?
    C6 C7 . 1.402(8) ?
    C6 C10 . 1.511(8) ?
    C7 H7 . 0.9500 ?
    C7 C8 . 1.384(8) ?
    C8 H8 . 0.9500 ?
    C8 C9 . 1.372(8) ?
    C10 H10A . 0.9800 ?
    C10 H10B . 0.9800 ?
    C10 H10C . 0.9800 ?
    C12 H12A . 0.9800 ?
    C12 H12B . 0.9800 ?
    C12 H12C . 0.9800 ?
loop_
    _geom_angle_atom_site_label_1
    _geom_angle_atom_site_label_2
    _geom_angle_atom_site_label_3
    _geom_angle_site_symmetry_1
    _geom_angle_site_symmetry_3
    _geom_angle
    _geom_angle_publ_flag
    C11 S12 C12 . . 101.1(3) ?
    C2 N1 H1 . . 122(5) ?
    C2 N1 C9 . . 110.5(4) ?
    C9 N1 H1 . . 128(5) ?
    C3 N3 N4 . . 117.0(4) ?
    N3 N4 H4 . . 121(4) ?
    N3 N4 C11 . . 119.3(4) ?
    C11 N4 H4 . . 119(4) ?
    O2 C2 N1 . . 127.3(5) ?
    O2 C2 C3 . . 126.1(5) ?
    N1 C2 C3 . . 106.6(5) ?
    N3 C3 C2 . . 128.0(5) ?
    N3 C3 C4 . . 125.4(5) ?
    C4 C3 C2 . . 106.6(4) ?
    C5 C4 C3 . . 133.9(5) ?
    C5 C4 C9 . . 120.4(5) ?
    C9 C4 C3 . . 105.8(5) ?
    C4 C5 H5 . . 120.6 ?
    C4 C5 C6 . . 118.7(5) ?
    C6 C5 H5 . . 120.6 ?
    C5 C6 C7 . . 119.3(5) ?
    C5 C6 C10 . . 120.8(5) ?
    C7 C6 C10 . . 119.9(5) ?
    C6 C7 H7 . . 118.8 ?
    C8 C7 C6 . . 122.3(6) ?
    C8 C7 H7 . . 118.8 ?
    C7 C8 H8 . . 121.3 ?
    C9 C8 C7 . . 117.4(5) ?
    C9 C8 H8 . . 121.3 ?
    C4 C9 N1 . . 110.5(5) ?
    C8 C9 N1 . . 127.7(5) ?
    C8 C9 C4 . . 121.8(5) ?
    C6 C10 H10A . . 109.5 ?
    C6 C10 H10B . . 109.5 ?
    C6 C10 H10C . . 109.5 ?
    H10A C10 H10B . . 109.5 ?
    H10A C10 H10C . . 109.5 ?
    H10B C10 H10C . . 109.5 ?
    S11 C11 S12 . . 127.0(3) ?
    N4 C11 S11 . . 120.0(4) ?
    N4 C11 S12 . . 112.9(4) ?
    S12 C12 H12A . . 109.5 ?
    S12 C12 H12B . . 109.5 ?
    S12 C12 H12C . . 109.5 ?
    H12A C12 H12B . . 109.5 ?
    H12A C12 H12C . . 109.5 ?
    H12B C12 H12C . . 109.5 ?
loop_
    _geom_torsion_atom_site_label_1
    _geom_torsion_atom_site_label_2
    _geom_torsion_atom_site_label_3
    _geom_torsion_atom_site_label_4
    _geom_torsion_site_symmetry_1
    _geom_torsion_site_symmetry_2
    _geom_torsion_site_symmetry_3
    _geom_torsion_site_symmetry_4
    _geom_torsion
    _geom_torsion_publ_flag
    O2 C2 C3 N3 . . . . -1.0(8) ?
    O2 C2 C3 C4 . . . . -179.2(5) ?
    N1 C2 C3 N3 . . . . 178.2(5) ?
    N1 C2 C3 C4 . . . . 0.1(5) ?
    N3 N4 C11 S11 . . . . 173.7(4) ?
    N3 N4 C11 S12 . . . . -7.1(6) ?
    N3 C3 C4 C5 . . . . 2.1(9) ?
    N3 C3 C4 C9 . . . . -177.7(5) ?
    N4 N3 C3 C2 . . . . -1.5(7) ?
    N4 N3 C3 C4 . . . . 176.3(5) ?
    C2 N1 C9 C4 . . . . 0.9(6) ?
    C2 N1 C9 C8 . . . . -177.3(5) ?
    C2 C3 C4 C5 . . . . -179.7(5) ?
    C2 C3 C4 C9 . . . . 0.5(5) ?
    C3 N3 N4 C11 . . . . 179.9(5) ?
    C3 C4 C5 C6 . . . . -178.8(5) ?
    C3 C4 C9 N1 . . . . -0.8(6) ?
    C3 C4 C9 C8 . . . . 177.6(5) ?
    C4 C5 C6 C7 . . . . 0.2(8) ?
    C4 C5 C6 C10 . . . . -179.7(5) ?
    C5 C4 C9 N1 . . . . 179.3(5) ?
    C5 C4 C9 C8 . . . . -2.3(8) ?
    C5 C6 C7 C8 . . . . -0.2(9) ?
    C6 C7 C8 C9 . . . . -1.0(9) ?
    C7 C8 C9 N1 . . . . -179.7(5) ?
    C7 C8 C9 C4 . . . . 2.2(8) ?
    C9 N1 C2 O2 . . . . 178.6(5) ?
    C9 N1 C2 C3 . . . . -0.6(5) ?
    C9 C4 C5 C6 . . . . 1.0(8) ?
    C10 C6 C7 C8 . . . . 179.7(5) ?
    C12 S12 C11 S11 . . . . 0.1(5) ?
    C12 S12 C11 N4 . . . . -179.0(4) ?
loop_
    _geom_hbond_atom_site_label_D
    _geom_hbond_atom_site_label_H
    _geom_hbond_atom_site_label_A
    _geom_hbond_site_symmetry_A
    _geom_hbond_distance_DH
    _geom_hbond_distance_HA
    _geom_hbond_distance_DA
    _geom_hbond_angle_DHA
    _geom_hbond_publ_flag
    N4 H4 O2 . 0.98(2) 2.01(6) 2.754(6) 130(6) yes
    N1 H1 O2 3_765 0.98(2) 1.85(2) 2.825(6) 171(7) yes
_shelx_space_group_comment
;
The symmetry employed for this shelxl refinement is uniquely defined
by the following loop, which should always be used as a source of
symmetry information in preference to the above space-group names.
They are only intended as comments.
;
_shelx_estimated_absorpt_T_min     0.474
_shelx_estimated_absorpt_T_max     0.974
_shelx_hkl_file
;
   1   0   0    1185    1613   1
   2   0   0  219010   17102   1
   3   0   0   16612    1362   1
   4   0   0    7060    1935   1
   5   0   0   35420    4171   1
   6   0   0    5360    1893   1
   1   1   0  143519    6393   1
   2   1   0   44427    2515   1
   3   1   0    6344     828   1
  -4  -1   1   10526    1426  -2
   4   1   0   10526    1426   1
   5   1   0  101978    6269   1
   6   1   0   19055    1560   1
   0  -2   0  291871   16193  -2
   0   2   0  291871   16193   1
   1   2   0 1550886   70285   1
   2   2   0  105487    4546   1
   3   2   0    1988     825   1
  -4  -2   1   49622    1997  -2
   4   2   0   49622    1997   1
   5   2   0    -932    1392   1
   6   2   0    2618    1195   1
   1   3   0   11825    1834   1
   2   3   0   93296    4085   1
   3   3   0   47550    1518   1
  -4  -3   1   14589    2264  -2
   4   3   0   14589    2264   1
   5   3   0    2885    1572   1
   6   3   0    2148    1586   1
   0  -4   0   59161    4332  -2
   0   4   0   59161    4332   1
   1   4   0   17618    1915   1
   2   4   0    8880    1610   1
   3   4   0  185733    4693   1
  -4  -4   1    1471     868  -2
   4   4   0    1471     868   1
   5   4   0    6948    1662   1
   6   4   0   -1402    1402   1
   1   5   0   90938    4359   1
   2   5   0  316859    9810   1
   3   5   0   73346    2204   1
  -4  -5   1   17927    1681  -2
   4   5   0   17927    1681   1
   5   5   0    3056    1645   1
   6   5   0   -2322    2322   1
   0  -6   0   66457    5306  -2
   0   6   0   66457    5306   1
   1   6   0  172182    8164   1
   2   6   0  417553   11553   1
   3   6   0     247    1141   1
  -4  -6   1    7210    1454  -2
   4   6   0    7210    1454   1
   5   6   0    3122    1657   1
   6   6   0    2287    3155   1
   1   7   0   40063    2839   1
   2   7   0    4093     909   1
   3   7   0   35840    1640   1
  -4  -7   1   92704    3986  -2
   4   7   0   92704    3986   1
   5   7   0     -30    1848   1
   6   7   0   -1299    3153   1
   0  -8   0    -758    3262  -2
   0   8   0    -758    3262   1
   1   8   0  185218    8054   1
   2   8   0   52729    1734   1
   3   8   0   17025    1441   1
  -4  -8   1   14046    1700  -2
   4   8   0   14046    1700   1
   5   8   0    1254    1923   1
   6   8   0   32787   24157   1
   1   9   0     451    1520   1
   2   9   0   17710    1168   1
   3   9   0   28218    1772   1
  -4  -9   1    3956    1766  -2
   4   9   0    3956    1766   1
   5   9   0    5806    1644   1
   0 -10   0    1334    2438  -2
   0  10   0    1334    2438   1
   1  10   0     585    1010   1
   2  10   0   15787    1219   1
   3  10   0    5796    1903   1
  -4 -10   1     929    1752  -2
   4  10   0     929    1752   1
   5  10   0     695    1268   1
   1  11   0  101197    2964   1
   2  11   0   48420    1901   1
   3  11   0     -54    1795   1
  -4 -11   1    4317    2296  -2
   4  11   0    4317    2296   1
   5  11   0    4536    1299   1
   0 -12   0    -800    1271  -2
   0  12   0    -800    1271   1
   1  12   0   49050    1834   1
   2  12   0   26911    1511   1
   3  12   0    1234    1937   1
  -4 -12   1   20502    2273  -2
   4  12   0   20502    2273   1
   5  12   0    5309    1630   1
   1  13   0   43741    1863   1
   2  13   0    1797    1281   1
   3  13   0   58380    2894   1
  -4 -13   1   63413    5389  -2
   4  13   0   63413    5389   1
   5  13   0    3944    1145   1
   0 -14   0  187180    7817  -2
   0  14   0  187180    7817   1
   1  14   0    4369    1531   1
   2  14   0    9276    1419   1
   3  14   0   30914    2177   1
  -4 -14   1   24977    2037  -2
   4  14   0   24977    2037   1
   5  14   0    2393    1117   1
   1  15   0   19703    1804   1
   2  15   0  119418    4501   1
   3  15   0    4350    1243   1
  -4 -15   1   12670    1790  -2
   4  15   0   12670    1790   1
   5  15   0   -1409    1409   1
   0 -16   0   19410    1882  -2
   0  16   0   19410    1882   1
   1  16   0     649    1648   1
   2  16   0     547    1432   1
   3  16   0   40111    2091   1
  -4 -16   1   25163    2399  -2
   4  16   0   25163    2399   1
   5  16   0    6690    2133   1
   1  17   0   20341    1949   1
   2  17   0   40236    4415   1
   3  17   0     106    1525   1
  -4 -17   1    6033    1490  -2
   4  17   0    6033    1490   1
   0 -18   0   35709    2452  -2
   0  18   0   35709    2452   1
   1  18   0   89185    3650   1
   2  18   0     332    1601   1
   3  18   0    4331    1580   1
  -4 -18   1    1194    1336  -2
   4  18   0    1194    1336   1
   1  19   0   23794    1991   1
   2  19   0    -761    1535   1
   3  19   0    2540    1458   1
  -4 -19   1    6812    1241  -2
   4  19   0    6812    1241   1
   0 -20   0  225277   19677  -2
   0  20   0  225277   19677   1
   1  20   0   45238    2558   1
   2  20   0    8630    1976   1
   3  20   0    3988    1874   1
  -4 -20   1   11538    2329  -2
   4  20   0   11538    2329   1
   1  21   0   22096    1871   1
   2  21   0    1732    1479   1
   3  21   0    2979    1409   1
  -4 -21   1    5076    5183  -2
   4  21   0    5076    5183   1
   0 -22   0    1190    2893  -2
   0  22   0    1190    2893   1
   1  22   0   18982    1799   1
   2  22   0   29463    2314   1
   3  22   0     538    1224   1
   1  23   0    3244    1683   1
   2  23   0    3826    1481   1
   3  23   0   -1338    1338   1
   0 -24   0    -984    2849  -2
   0  24   0    -984    2849   1
   1  24   0    9672    1853   1
   2  24   0    3943    1421   1
   3  24   0    1591    2353   1
   1  25   0    2144    1320   1
   2  25   0   13252    1639   1
   0 -26   0    8314    3596  -2
   0  26   0    8314    3596   1
   1  26   0    8317    1166   1
   1  27   0   -1675    3609   1
  -6   1   1      37    1357   1
  -5   1   1   38931    2570   1
   4  -1   0    2671    1045  -2
  -4   1   1    2671    1045   1
  -3   1   1    1361     868   1
  -2   1   1  344292   13996   1
  -1   1   1     607    1809   1
   0  -1   1  339561   18943  -2
   0   1   1  339561   18943   1
   1   1   1  312867   17446   1
   2   1   1     -33    1743   1
   3   1   1   18464     897   1
  -4  -1   2   16207    1152  -2
   4   1   1   16207    1152   1
   5   1   1   -1236    1236   1
   6   1   1    2095    1658   1
  -6   2   1    8622    1399   1
  -5   2   1     237     919   1
   4  -2   0   18025    1966  -2
  -4   2   1   18025    1966   1
  -3   2   1    5882     867   1
  -2   2   1   48474    2449   1
  -1   2   1    3009    1326   1
   0  -2   1  141799    6500  -2
   0   2   1  141799    6500   1
   1   2   1  576023   28707   1
   2   2   1   77323    3576   1
   3   2   1  120874    3210   1
  -4  -2   2    9158    1155  -2
   4   2   1    9158    1155   1
   5   2   1   16469    2067   1
   6   2   1   -1661    1661   1
  -6   3   1   11370    1972   1
  -5   3   1   30230    2901   1
   4  -3   0   93729    3759  -2
  -4   3   1   93729    3759   1
  -3   3   1  100455    2855   1
  -2   3   1   23303    1891   1
  -1   3   1  118209    5378   1
   0  -3   1    8716    1751  -2
   0   3   1    8716    1751   1
   1   3   1   79881    4822   1
   2   3   1   53933    3017   1
   3   3   1   46540    1520   1
  -4  -3   2     -47    1165  -2
   4   3   1     -47    1165   1
   5   3   1   13819    1993   1
   6   3   1    4985    1589   1
  -6   4   1   -2109    2109   1
  -5   4   1   15233    2321   1
   4  -4   0    2726    1730  -2
  -4   4   1    2726    1730   1
  -3   4   1   30604    1345   1
  -2   4   1   27075    1834   1
  -1   4   1   64030    3554   1
   0  -4   1  702164   34783  -2
   0   4   1  702164   34783   1
   1   4   1  535913   22626   1
   2   4   1  312638   13428   1
   3   4   1    2049     916   1
  -4  -4   2   12800    1483  -2
   4   4   1   12800    1483   1
   5   4   1    2695    1878   1
   6   4   1   -1447    1447   1
  -6   5   1   -1774    1774   1
  -5   5   1    6142    1506   1
   4  -5   0  102055    6594  -2
  -4   5   1  102055    6594   1
  -3   5   1  108980    3280   1
  -2   5   1     898    1142   1
  -1   5   1   20756    2099   1
   0  -5   1  845902   38069  -2
   0   5   1  845902   38069   1
   1   5   1  179478    7868   1
   2   5   1   10217    1126   1
   3   5   1   10006    1119   1
  -4  -5   2    7052    1126  -2
   4   5   1    7052    1126   1
   5   5   1    2008    1986   1
   6   5   1   -2824    2824   1
  -6   6   1   -3354    3354   1
  -5   6   1   23487    1915   1
   4  -6   0   54938    2040  -2
  -4   6   1   54938    2040   1
  -3   6   1   99794    3097   1
  -2   6   1   43165    1658   1
  -1   6   1    2819    2079   1
   0  -6   1    4629    2114  -2
   0   6   1    4629    2114   1
   1   6   1   18924    2110   1
   2   6   1  358584   10556   1
   3   6   1   91517    3101   1
  -4  -6   2    3347    1072  -2
   4   6   1    3347    1072   1
   5   6   1    9123    2029   1
   6   6   1    4709    3230   1
  -6   7   1    6722    3181   1
  -5   7   1    5863    1735   1
   4  -7   0   18315    1622  -2
  -4   7   1   18315    1622   1
  -3   7   1    -752    1187   1
  -2   7   1   33231    1379   1
  -1   7   1   86512    4632   1
   0  -7   1  292742   12528  -2
   0   7   1  292742   12528   1
   1   7   1   44699    2786   1
   2   7   1    9485    1076   1
   3   7   1   27524    1535   1
  -4  -7   2    4048    1151  -2
   4   7   1    4048    1151   1
   5   7   1    2731    1186   1
   6   7   1    -660    3128   1
  -6   8   1     510    4325   1
  -5   8   1    2324    1662   1
   4  -8   0   34784    2070  -2
  -4   8   1   34784    2070   1
  -3   8   1    8859    1239   1
  -2   8   1  132108    3724   1
  -1   8   1  264189   12312   1
   0  -8   1    6803    2078  -2
   0   8   1    6803    2078   1
   1   8   1     -14    2138   1
   2   8   1   24879    1238   1
   3   8   1   26421    1468   1
  -4  -8   2      80    1766  -2
   4   8   1      80    1766   1
   5   8   1     712    1202   1
  -5   9   1    5793    1653   1
   4  -9   0     818    1797  -2
  -4   9   1     818    1797   1
  -3   9   1     371    1183   1
  -2   9   1   18342    1233   1
  -1   9   1   33268    1738   1
   0  -9   1    8468    2190  -2
   0   9   1    8468    2190   1
   1   9   1   64481    2703   1
   2   9   1    5044    1055   1
   3   9   1   50268    2251   1
  -4  -9   2  190331   10478  -2
   4   9   1  190331   10478   1
   5   9   1   22904    2047   1
  -5  10   1    2008    1876   1
   4 -10   0    2634    1814  -2
  -4  10   1    2634    1814   1
  -3  10   1   18778    2259   1
  -2  10   1  211386    5856   1
  -1  10   1  491717   13596   1
   0 -10   1  494434   15810  -2
   0  10   1  494434   15810   1
   1  10   1     350     914   1
   2  10   1    8254    1199   1
   3  10   1    1383    1720   1
  -4 -10   2    2413    2147  -2
   4  10   1    2413    2147   1
   5  10   1    7542    1435   1
  -5  11   1    1108    1768   1
   4 -11   0    2485    1622  -2
  -4  11   1    2485    1622   1
  -3  11   1     366    2036   1
  -2  11   1    5265    1214   1
  -1  11   1   14211    1080   1
   0 -11   1  260386    6490  -2
   0  11   1  260386    6490   1
   1  11   1   21813    1034   1
   2  11   1   46728    1813   1
   3  11   1   71695    3468   1
  -4 -11   2    8074    2319  -2
   4  11   1    8074    2319   1
   5  11   1   41585    3772   1
  -5  12   1    7653    1628   1
   4 -12   0    7004    2033  -2
  -4  12   1    7004    2033   1
  -3  12   1  125224    5676   1
  -2  12   1   99661    3598   1
  -1  12   1   33823    1406   1
   0 -12   1     309     909  -2
   0  12   1     309     909   1
   1  12   1   95900    2573   1
   2  12   1    1046    1360   1
   3  12   1    -583    1911   1
  -4 -12   2    1531    2157  -2
   4  12   1    1531    2157   1
   5  12   1    1777    1385   1
  -5  13   1     348    1399   1
   4 -13   0   10524    2189  -2
  -4  13   1   10524    2189   1
  -3  13   1    2935    1443   1
  -2  13   1    9745    1410   1
  -1  13   1   79387    2649   1
   0 -13   1   40304    1493  -2
   0  13   1   40304    1493   1
   1  13   1     546    1052   1
   2  13   1    4279    1267   1
   3  13   1     460    1388   1
  -4 -13   2   29547    2446  -2
   4  13   1   29547    2446   1
   5  13   1    2725    1269   1
  -5  14   1     673    1505   1
   4 -14   0   11758    2072  -2
  -4  14   1   11758    2072   1
  -3  14   1    5298    1506   1
  -2  14   1   70259    2702   1
  -1  14   1   15605    1320   1
   0 -14   1    1400    1076  -2
   0  14   1    1400    1076   1
   1  14   1   93944    3154   1
   2  14   1    -359    1315   1
   3  14   1   74980    3594   1
  -4 -14   2   10763    1868  -2
   4  14   1   10763    1868   1
   5  14   1    2451    1212   1
  -5  15   1    9487    2160   1
   4 -15   0   34029    2812  -2
  -4  15   1   34029    2812   1
  -3  15   1    4926    1868   1
  -2  15   1    -377    1522   1
  -1  15   1     822    1227   1
   0 -15   1    6963    1199  -2
   0  15   1    6963    1199   1
   1  15   1   86085    3168   1
   2  15   1   33682    1797   1
   3  15   1   29357    2035   1
  -4 -15   2    2735    1675  -2
   4  15   1    2735    1675   1
   5  15   1    1507    4477   1
  -5  16   1    1271    1559   1
   4 -16   0    4664    1734  -2
  -4  16   1    4664    1734   1
  -3  16   1     857    1566   1
  -2  16   1   45722    2381   1
  -1  16   1    7977    1276   1
   0 -16   1   62019    2295  -2
   0  16   1   62019    2295   1
   1  16   1   33654    1888   1
   2  16   1  146925    4950   1
   3  16   1     470    1302   1
  -4 -16   2    6122    1565  -2
   4  16   1    6122    1565   1
   5  16   1   11080   10761   1
   4 -17   0   21636    1706  -2
  -4  17   1   21636    1706   1
  -3  17   1   12085    1818   1
  -2  17   1    2652    1289   1
  -1  17   1    5453    1202   1
   0 -17   1   25918    1688  -2
   0  17   1   25918    1688   1
   1  17   1   30585    2174   1
   2  17   1    -285    1232   1
   3  17   1    4295    1473   1
  -4 -17   2   13877    1742  -2
   4  17   1   13877    1742   1
   4 -18   0     292    1471  -2
  -4  18   1     292    1471   1
  -3  18   1   14151    3166   1
  -2  18   1    2408    1669   1
  -1  18   1   69292    3168   1
   0 -18   1   36226    2010  -2
   0  18   1   36226    2010   1
   1  18   1   45730    2293   1
   2  18   1     -86    1257   1
   3  18   1   32388    1999   1
  -4 -18   2    5244    1436  -2
   4  18   1    5244    1436   1
   4 -19   0    3313    1223  -2
  -4  19   1    3313    1223   1
  -3  19   1    -254    1390   1
  -2  19   1   37216    2895   1
  -1  19   1    7580    1754   1
   0 -19   1   11733    1683  -2
   0  19   1   11733    1683   1
   1  19   1    3943    1676   1
   2  19   1    -286    1214   1
   3  19   1    5375    1823   1
  -4 -19   2    2391    1235  -2
   4  19   1    2391    1235   1
   4 -20   0   14069    2510  -2
  -4  20   1   14069    2510   1
  -3  20   1    1927    1506   1
  -2  20   1    5778    1647   1
  -1  20   1    7080    1737   1
   0 -20   1   38417    2074  -2
   0  20   1   38417    2074   1
   1  20   1      65    1621   1
   2  20   1    3872    1312   1
   3  20   1    -627    1324   1
  -4 -20   2      85    2422  -2
   4  20   1      85    2422   1
   4 -21   0   -1114    2351  -2
  -4  21   1   -1114    2351   1
  -3  21   1   15632    1602   1
  -2  21   1    5401    1601   1
  -1  21   1    7854    1777   1
   0 -21   1   19216    2009  -2
   0  21   1   19216    2009   1
   1  21   1    3331    1807   1
   2  21   1     544    1294   1
   3  21   1   -1332    1400   1
  -3  22   1    -907    1385   1
  -2  22   1    -721    1329   1
  -1  22   1    4623    1557   1
   0 -22   1   34161    6864  -2
   0  22   1   34161    6864   1
   1  22   1   23555    1978   1
   2  22   1   16747    1623   1
   3  22   1    5572    1316   1
  -3  23   1    7305    1161   1
  -2  23   1     325    1566   1
  -1  23   1   21893    1557   1
   0 -23   1    2478    2603  -2
   0  23   1    2478    2603   1
   1  23   1      23    1796   1
   2  23   1    3679    1641   1
   3  23   1    1191    1699   1
  -3  24   1   -3781    3781   1
  -2  24   1     169    1283   1
  -1  24   1    3578    1493   1
   0 -24   1    3215    1495  -2
   0  24   1    3215    1495   1
   1  24   1   54135    3007   1
   2  24   1   19320    2704   1
   3  24   1   19202    5320   1
  -2  25   1   -1145    1145   1
  -1  25   1     771    1441   1
   0 -25   1   15990    2069  -2
   0  25   1   15990    2069   1
   1  25   1   19092    1523   1
   2  25   1    -997    1313   1
  -1  26   1    1617    1317   1
   0 -26   1     625    1581  -2
   0  26   1     625    1581   1
   1  26   1    -851    1172   1
  -1  27   1   -1185    3556   1
   0 -27   1    -735    2880  -2
   0  27   1    -735    2880   1
   1  27   1   37357    7659   1
  -6   0   2    4210    1856   1
  -5   0   2   16874    3705   1
  -4   0   2   73945    4672   1
  -3   0   2   76418    4031   1
  -2   0   2  432017   25996   1
  -1   0   2     742    1283   1
   0   0   2   33886    4756  -2
   0   0   2   33886    4756   1
   1   0   2   59616    3918   1
   2   0   2   48433    4080   1
   3   0   2   33503    1725   1
   4   0   2  134686    4343   1
   5   0   2     353    2271   1
   6   0   2    3581    2751   1
  -6   1   2   -1288    1288   1
  -5   1   2    1704    2059   1
   4  -1   1   12201    1428  -2
  -4   1   2   12201    1428   1
  -3   1   2   63326    2205   1
  -2   1   2  440595   19564   1
  -1   1   2  149832    7385   1
   0  -1   2  872040   58606  -2
   0   1   2  872040   58606   1
   1   1   2    4837    1549   1
   2   1   2  234436   10103   1
   3   1   2  290988    6755   1
  -4  -1   3   10612    1150  -2
   4   1   2   10612    1150   1
   5   1   2    -611    1572   1
   6   1   2    5829    3097   1
  -6   2   2     920    1295   1
  -5   2   2   62125    6190   1
   4  -2   1   66188    4227  -2
  -4   2   2   66188    4227   1
  -3   2   2  140001    3879   1
  -2   2   2    -494    1589   1
  -1   2   2   12115    2746   1
   0  -2   2   80467    3885  -2
   0   2   2   80467    3885   1
   1   2   2  251010   11437   1
   2   2   2   40377    2764   1
   3   2   2   96991    2642   1
  -4  -2   3   17996    1369  -2
   4   2   2   17996    1369   1
   5   2   2    5726    1777   1
   6   2   2    5798    3132   1
  -6   3   2   -1499    1543   1
  -5   3   2    3737    1847   1
   4  -3   1    2578    1841  -2
  -4   3   2    2578    1841   1
  -3   3   2    3189    1107   1
  -2   3   2   39048    2840   1
  -1   3   2  553767   25139   1
   0  -3   2  420796   16527  -2
   0   3   2  420796   16527   1
   1   3   2 3046473  176468   1
   2   3   2   23269    1538   1
   3   3   2   57989    1887   1
  -4  -3   3   18092    1474  -2
   4   3   2   18092    1474   1
   5   3   2    9311    1901   1
   6   3   2    7005    5075   1
  -6   4   2   -2035    2035   1
  -5   4   2   28581    1989   1
   4  -4   1   60468    3114  -2
  -4   4   2   60468    3114   1
  -3   4   2    8286    1058   1
  -2   4   2   33757    2011   1
  -1   4   2   65684    3035   1
   0  -4   2    -507    1540  -2
   0   4   2    -507    1540   1
   1   4   2 2558484  127143   1
   2   4   2   36995    2941   1
   3   4   2   15966    1192   1
  -4  -4   3   16169    1530  -2
   4   4   2   16169    1530   1
   5   4   2    3540    1104   1
   6   4   2   12271    4038   1
  -6   5   2   -2166    2166   1
  -5   5   2   10006    1850   1
   4  -5   1   65528    2758  -2
  -4   5   2   65528    2758   1
  -3   5   2    3460    1090   1
  -2   5   2   36544    1419   1
  -1   5   2   47790    2759   1
   0  -5   2    7012    1702  -2
   0   5   2    7012    1702   1
   1   5   2  373973   17030   1
   2   5   2   72766    2590   1
   3   5   2   11902    1317   1
  -4  -5   3    5992    1474  -2
   4   5   2    5992    1474   1
   5   5   2   31757    2478   1
   6   5   2    5896    5107   1
  -6   6   2    5102    2739   1
  -5   6   2     878    1163   1
   4  -6   1   30655    1846  -2
  -4   6   2   30655    1846   1
  -3   6   2    -249    1163   1
  -2   6   2  182178    4741   1
  -1   6   2  172020    6936   1
   0  -6   2  434055   16968  -2
   0   6   2  434055   16968   1
   1   6   2   33657    2412   1
   2   6   2  260462    7211   1
   3   6   2    1790    1253   1
  -4  -6   3    4621    1520  -2
   4   6   2    4621    1520   1
   5   6   2     379    1208   1
  -6   7   2    4766    2560   1
  -5   7   2   24740    2589   1
   4  -7   1   11123    1766  -2
  -4   7   2   11123    1766   1
  -3   7   2   21175    1458   1
  -2   7   2   23021    1226   1
  -1   7   2    3535    1715   1
   0  -7   2    -694    2025  -2
   0   7   2    -694    2025   1
   1   7   2    8793    1953   1
   2   7   2  118243    3555   1
   3   7   2   26498    1592   1
  -4  -7   3    9113    1972  -2
   4   7   2    9113    1972   1
   5   7   2     527    1322   1
  -5   8   2   -1447    1447   1
   4  -8   1    3395    1897  -2
  -4   8   2    3395    1897   1
  -3   8   2  107213    3801   1
  -2   8   2     -51     940   1
  -1   8   2  116332    4989   1
   0  -8   2   28629    2430  -2
   0   8   2   28629    2430   1
   1   8   2   41944    2489   1
   2   8   2  218140    6718   1
   3   8   2   32554    1650   1
  -4  -8   3   29579    2128  -2
   4   8   2   29579    2128   1
   5   8   2    2275    1692   1
  -5   9   2    1851    1450   1
   4  -9   1   27942    2519  -2
  -4   9   2   27942    2519   1
  -3   9   2   85435    4035   1
  -2   9   2    9860     982   1
  -1   9   2  263226    8172   1
   0  -9   2    7823    2120  -2
   0   9   2    7823    2120   1
   1   9   2    1548    1051   1
   2   9   2   52161    1856   1
   3   9   2     380    1528   1
  -4  -9   3   13803    2617  -2
   4   9   2   13803    2617   1
   5   9   2    6922    1262   1
  -5  10   2    4191    1438   1
   4 -10   1    1472    1620  -2
  -4  10   2    1472    1620   1
  -3  10   2    3891    1539   1
  -2  10   2    6536    1156   1
  -1  10   2   13946    1017   1
   0 -10   2    1806    1086  -2
   0  10   2    1806    1086   1
   1  10   2   44818    1384   1
   2  10   2    5150    1116   1
   3  10   2   17030    1634   1
  -4 -10   3   14915    1930  -2
   4  10   2   14915    1930   1
   5  10   2   -1211    1356   1
  -5  11   2   33787    9826   1
   4 -11   1     354    1693  -2
  -4  11   2     354    1693   1
  -3  11   2   26606    1877   1
  -2  11   2    1876    1241   1
  -1  11   2   80353    2274   1
   0 -11   2     195     954  -2
   0  11   2     195     954   1
   1  11   2   38774    1275   1
   2  11   2     -27    1267   1
   3  11   2   24721    2098   1
  -4 -11   3    3295    1776  -2
   4  11   2    3295    1776   1
   5  11   2   13766    1790   1
  -5  12   2    -304    1789   1
   4 -12   1   -1964    1964  -2
  -4  12   2   -1964    1964   1
  -3  12   2   25979    2343   1
  -2  12   2     320    1376   1
  -1  12   2   54701    1992   1
   0 -12   2  159147    4718  -2
   0  12   2  159147    4718   1
   1  12   2   76412    2140   1
   2  12   2   32737    1706   1
   3  12   2    3761    1334   1
  -4 -12   3    2884    2332  -2
   4  12   2    2884    2332   1
   5  12   2    9579    1533   1
  -5  13   2   26054    3674   1
   4 -13   1    9879    2296  -2
  -4  13   2    9879    2296   1
  -3  13   2     583    1567   1
  -2  13   2    1006    1454   1
  -1  13   2    1048    1137   1
   0 -13   2   55701    2183  -2
   0  13   2   55701    2183   1
   1  13   2    4104    1051   1
   2  13   2    3645    1207   1
   3  13   2    -664     875   1
  -4 -13   3   19221    2910  -2
   4  13   2   19221    2910   1
   5  13   2   13075    1585   1
  -5  14   2    2653    1719   1
   4 -14   1   22506    2132  -2
  -4  14   2   22506    2132   1
  -3  14   2     632    1386   1
  -2  14   2    1356    1531   1
  -1  14   2  145858    4779   1
   0 -14   2  303139    9466  -2
   0  14   2  303139    9466   1
   1  14   2   54544    2042   1
   2  14   2   35101    1814   1
   3  14   2     562    1044   1
  -4 -14   3    4474    2252  -2
   4  14   2    4474    2252   1
   5  14   2    1006     978   1
  -5  15   2     748    1484   1
   4 -15   1    4836    1559  -2
  -4  15   2    4836    1559   1
  -3  15   2    6398    2528   1
  -2  15   2    7677    1512   1
  -1  15   2   56009    2233   1
   0 -15   2   31199    1717  -2
   0  15   2   31199    1717   1
   1  15   2     963    1153   1
   2  15   2    7889    1360   1
   3  15   2      62    1936   1
  -4 -15   3    2998    2078  -2
   4  15   2    2998    2078   1
   5  15   2    9156    9854   1
  -5  16   2   15962    3518   1
   4 -16   1    7279    1967  -2
  -4  16   2    7279    1967   1
  -3  16   2    4392    2547   1
  -2  16   2   30886    3735   1
  -1  16   2     785    1287   1
   0 -16   2   54155    2321  -2
   0  16   2   54155    2321   1
   1  16   2  145522    5485   1
   2  16   2    -173    1256   1
   3  16   2     826    1291   1
  -4 -16   3    9558    1978  -2
   4  16   2    9558    1978   1
   4 -17   1    2249    1766  -2
  -4  17   2    2249    1766   1
  -3  17   2   71635    4888   1
  -2  17   2    4745    2173   1
  -1  17   2    1051    1323   1
   0 -17   2   11695    1624  -2
   0  17   2   11695    1624   1
   1  17   2    5602    1569   1
   2  17   2   55394    3973   1
   3  17   2    2848    1508   1
  -4 -17   3    3461    1850  -2
   4  17   2    3461    1850   1
   4 -18   1   28215    2933  -2
  -4  18   2   28215    2933   1
  -3  18   2    4330    1922   1
  -2  18   2   12301    2936   1
  -1  18   2   12799    2363   1
   0 -18   2   26392    1981  -2
   0  18   2   26392    1981   1
   1  18   2    5411    1564   1
   2  18   2    1694     886   1
   3  18   2   11854    1624   1
  -4 -18   3    2869    1788  -2
   4  18   2    2869    1788   1
   4 -19   1    9381    1528  -2
  -4  19   2    9381    1528   1
  -3  19   2   23891    3331   1
  -2  19   2   18825    3950   1
  -1  19   2   -1028    1028   1
   0 -19   2     321    1562  -2
   0  19   2     321    1562   1
   1  19   2   36223    2154   1
   2  19   2   25112    3097   1
   3  19   2   71963    9716   1
  -4 -19   3    1692    1185  -2
   4  19   2    1692    1185   1
   4 -20   1    -634    1400  -2
  -4  20   2    -634    1400   1
  -3  20   2   33595    4914   1
  -2  20   2   47459    5285   1
  -1  20   2    1167    1114   1
   0 -20   2    6108    1522  -2
   0  20   2    6108    1522   1
   1  20   2     289    1767   1
   2  20   2    9659    1324   1
   3  20   2   13704    1648   1
   4  20   2   14360    2319   1
  -3  21   2    -558    1493   1
  -2  21   2   21980    1827   1
  -1  21   2   60673    2759   1
   0 -21   2   43591    4347  -2
   0  21   2   43591    4347   1
   1  21   2   13007    1810   1
   2  21   2   48325    3496   1
   3  21   2   31127    2837   1
  -3  22   2   40125    3019   1
  -2  22   2    -902    1532   1
  -1  22   2    2449    1700   1
   0 -22   2    1013    1055  -2
   0  22   2    1013    1055   1
   1  22   2    3932    1974   1
   2  22   2    -335    1873   1
   3  22   2    8370    1835   1
  -3  23   2   15660    4807   1
  -2  23   2     317    1296   1
  -1  23   2    4548    1535   1
   0 -23   2   20525    1875  -2
   0  23   2   20525    1875   1
   1  23   2   10926    1840   1
   2  23   2   17960    1903   1
   3  23   2   -1741    1838   1
  -2  24   2     485    1226   1
  -1  24   2     739    1311   1
   0 -24   2   15687    1831  -2
   0  24   2   15687    1831   1
   1  24   2   14055    1811   1
   2  24   2     367    1649   1
  -2  25   2   -1229    1229   1
  -1  25   2    -841    1126   1
   0 -25   2    2049    2103  -2
   0  25   2    2049    2103   1
   1  25   2    3573    1500   1
   2  25   2     713    2505   1
  -1  26   2    6090    1407   1
   0 -26   2    5301    1516  -2
   0  26   2    5301    1516   1
   1  26   2     -17    2046   1
   0 -27   2    1521    3810  -2
   0  27   2    1521    3810   1
  -6   1   3     412    1435   1
  -5   1   3   22043    1960   1
   4  -1   2     -81    1796  -2
  -4   1   3     -81    1796   1
  -3   1   3   14998    1416   1
  -2   1   3    6487    1113   1
  -1   1   3      -1     914   1
   0  -1   3   47882    3608  -2
   0   1   3   47882    3608   1
   1   1   3    5057    1583   1
   2   1   3    -109    1059   1
   3   1   3   16467    1329   1
  -4  -1   4    7632    1166  -2
   4   1   3    7632    1166   1
   5   1   3     997    1855   1
   6   1   3   17698    6475   1
  -6   2   3     890    1549   1
  -5   2   3   14716    1731   1
   4  -2   2    2189    1629  -2
  -4   2   3    2189    1629   1
  -3   2   3   71652    2191   1
  -2   2   3  531709   17294   1
  -1   2   3   15575    1558   1
   0  -2   3     508    1005  -2
   0   2   3     508    1005   1
   1   2   3   32771    2055   1
   2   2   3   82489    2597   1
   3   2   3    7506    1259   1
  -4  -2   4     713     957  -2
   4   2   3     713     957   1
   5   2   3    2856    1804   1
   6   2   3       7    6217   1
  -6   3   3    -178    3260   1
  -5   3   3    3393    1643   1
   4  -3   2    1348     914  -2
  -4   3   3    1348     914   1
  -3   3   3   29104    1338   1
  -2   3   3   72068    2799   1
  -1   3   3   79309    3907   1
   0  -3   3     787    1306  -2
   0   3   3     787    1306   1
   1   3   3  172876   10757   1
   2   3   3   97249    2863   1
   3   3   3   96861    3388   1
  -4  -3   4   43340    2595  -2
   4   3   3   43340    2595   1
   5   3   3   13390    1714   1
   6   3   3   -2908    3778   1
  -6   4   3   -1817    1817   1
  -5   4   3    1871    1577   1
   4  -4   2   90119    4476  -2
  -4   4   3   90119    4476   1
  -3   4   3   95906    2908   1
  -2   4   3   21538    1341   1
  -1   4   3  909841   33242   1
   0  -4   3  172848    7560  -2
   0   4   3  172848    7560   1
   1   4   3  100200    6996   1
   2   4   3    3119    1197   1
   3   4   3   30679    1615   1
  -4  -4   4    9887    1909  -2
   4   4   3    9887    1909   1
   5   4   3    1274    1228   1
  -6   5   3   30330   21487   1
  -5   5   3    8664    2475   1
   4  -5   2    1476    1366  -2
  -4   5   3    1476    1366   1
  -3   5   3   17904    1279   1
  -2   5   3    1904     935   1
  -1   5   3   19637    1604   1
   0  -5   3   33552    2234  -2
   0   5   3   33552    2234   1
   1   5   3   11137    2084   1
   2   5   3   25160    1282   1
   3   5   3   18071    1472   1
  -4  -5   4   83793    4806  -2
   4   5   3   83793    4806   1
   5   5   3   19052    3121   1
  -6   6   3    3464    2863   1
  -5   6   3    1942    1528   1
   4  -6   2    -684    1588  -2
  -4   6   3    -684    1588   1
  -3   6   3   31783    1864   1
  -2   6   3  147904    3961   1
  -1   6   3      83    1334   1
   0  -6   3  122561    5523  -2
   0   6   3  122561    5523   1
   1   6   3  218181    9443   1
   2   6   3  108236    3099   1
   3   6   3   44839    2118   1
  -4  -6   4    9253    1974  -2
   4   6   3    9253    1974   1
   5   6   3    4656    1257   1
  -5   7   3    -239    1595   1
   4  -7   2   24661    2433  -2
  -4   7   3   24661    2433   1
  -3   7   3   58129    2080   1
  -2   7   3   33233    1265   1
  -1   7   3  103432    4415   1
   0  -7   3  122252    5448  -2
   0   7   3  122252    5448   1
   1   7   3  204259    7562   1
   2   7   3    1542     944   1
   3   7   3   33696    1799   1
  -4  -7   4    3164    1739  -2
   4   7   3    3164    1739   1
   5   7   3    4004    1371   1
  -5   8   3   33177    5460   1
   4  -8   2   21040    4140  -2
  -4   8   3   21040    4140   1
  -3   8   3   -1178    1178   1
  -2   8   3   27614    1198   1
  -1   8   3   14019    1213   1
   0  -8   3    5334    1767  -2
   0   8   3    5334    1767   1
   1   8   3  413355   11404   1
   2   8   3   99752    3845   1
   3   8   3   23738    1934   1
  -4  -8   4    1951    1631  -2
   4   8   3    1951    1631   1
   5   8   3     530    1387   1
  -5   9   3    3563    1301   1
   4  -9   2   71898    5448  -2
  -4   9   3   71898    5448   1
  -3   9   3  109448    8457   1
  -2   9   3    4328    1022   1
  -1   9   3   18317    1038   1
   0  -9   3  206212    5961  -2
   0   9   3  206212    5961   1
   1   9   3  145345    3672   1
   2   9   3  219323    6558   1
   3   9   3    4823    1548   1
  -4  -9   4    1416    1474  -2
   4   9   3    1416    1474   1
   5   9   3   -1202    1202   1
  -5  10   3    1211    1528   1
   4 -10   2   18970    2977  -2
  -4  10   3   18970    2977   1
  -3  10   3  112254    3996   1
  -2  10   3   20702    1203   1
  -1  10   3  124581    3103   1
   0 -10   3  111836    3302  -2
   0  10   3  111836    3302   1
   1  10   3   91486    2422   1
   2  10   3   93703    3051   1
   3  10   3   61346    2664   1
  -4 -10   4   35533    3921  -2
   4  10   3   35533    3921   1
   5  10   3   12509    1540   1
  -5  11   3    9591    1823   1
   4 -11   2   17500    2178  -2
  -4  11   3   17500    2178   1
  -3  11   3   27758    2032   1
  -2  11   3   51462    2302   1
  -1  11   3   51606    1885   1
   0 -11   3  219615    5816  -2
   0  11   3  219615    5816   1
   1  11   3  152257    3931   1
   2  11   3   55760    2520   1
   3  11   3   78537    3494   1
  -4 -11   4   22949    2640  -2
   4  11   3   22949    2640   1
   5  11   3    5621    1608   1
  -5  12   3   49015    6468   1
   4 -12   2    7046    1908  -2
  -4  12   3    7046    1908   1
  -3  12   3    1744    1100   1
  -2  12   3    4060    1609   1
  -1  12   3   18194    1344   1
   0 -12   3    -273    1111  -2
   0  12   3    -273    1111   1
   1  12   3   25224    1317   1
   2  12   3   97644    3491   1
   3  12   3   88911    3975   1
  -4 -12   4    6505    2079  -2
   4  12   3    6505    2079   1
   5  12   3    2901    1695   1
  -5  13   3    7989    1514   1
   4 -13   2    7436    1872  -2
  -4  13   3    7436    1872   1
  -3  13   3   14537    3411   1
  -2  13   3    -121    1666   1
  -1  13   3    8035    1322   1
   0 -13   3   61353    2101  -2
   0  13   3   61353    2101   1
   1  13   3   46076    1865   1
   2  13   3   19745    1593   1
   3  13   3   29592    2097   1
  -4 -13   4    6996    2270  -2
   4  13   3    6996    2270   1
   5  13   3    6596    1302   1
  -5  14   3    2664    1111   1
   4 -14   2     -80    1831  -2
  -4  14   3     -80    1831   1
  -3  14   3    2333    1708   1
  -2  14   3    8993    1697   1
  -1  14   3   20592    1566   1
   0 -14   3   58625    2363  -2
   0  14   3   58625    2363   1
   1  14   3    3519    1241   1
   2  14   3   55907    2526   1
   3  14   3    2404    1299   1
   4  14   3    7836    2173   1
   5  14   3    1130    1516   1
  -5  15   3   -2008    2008   1
   4 -15   2   24829    2354  -2
  -4  15   3   24829    2354   1
  -3  15   3    1545    1491   1
  -2  15   3    9418    1748   1
  -1  15   3    1245    1411   1
   0 -15   3   21633    1667  -2
   0  15   3   21633    1667   1
   1  15   3    1995    1420   1
   2  15   3    1634    1182   1
   3  15   3    5956    2373   1
   4  15   3   25197    2542   1
   5  15   3   -2745    4349   1
   4 -16   2   26246    2364  -2
  -4  16   3   26246    2364   1
  -3  16   3    5381    2201   1
  -2  16   3   87290    4544   1
  -1  16   3   85752    3239   1
   0 -16   3    2208    1614  -2
   0  16   3    2208    1614   1
   1  16   3    6459    1446   1
   2  16   3   35553    1776   1
   3  16   3     721     872   1
   4  16   3    5104    1771   1
   4 -17   2   21740    1810  -2
  -4  17   3   21740    1810   1
  -3  17   3    6168    2367   1
  -2  17   3     344     899   1
  -1  17   3    8859    1562   1
   0 -17   3    4641    1742  -2
   0  17   3    4641    1742   1
   1  17   3   59668    2933   1
   2  17   3   59075    2589   1
   3  17   3    3943    1484   1
   4  17   3   22932    2341   1
   4 -18   2    6785    1306  -2
  -4  18   3    6785    1306   1
  -3  18   3   36131    6177   1
  -2  18   3    3510    1948   1
  -1  18   3   22825    1932   1
   0 -18   3    4233    1654  -2
   0  18   3    4233    1654   1
   1  18   3   34566    2313   1
   2  18   3    -861     861   1
   3  18   3    1780    1629   1
   4  18   3    -568    1505   1
   4 -19   2    -889    1253  -2
  -4  19   3    -889    1253   1
  -3  19   3   17987    2930   1
  -2  19   3    1173    2156   1
  -1  19   3    7402    1736   1
   0 -19   3   15962    2226  -2
   0  19   3   15962    2226   1
   1  19   3    1219    2081   1
   2  19   3     843     798   1
   3  19   3    5535    1995   1
   4  19   3     604    2935   1
  -4  20   3    9658    3490   1
  -3  20   3    4500    2034   1
  -2  20   3    3822    1935   1
  -1  20   3    4446    1362   1
   0 -20   3   14786    2593  -2
   0  20   3   14786    2593   1
   1  20   3   -1821    2072   1
   2  20   3    -808    2119   1
   3  20   3   -1280    1373   1
   4  20   3   -3712    3712   1
  -3  21   3    1749    1413   1
  -2  21   3   -1264    1773   1
  -1  21   3    9676    1813   1
   0 -21   3    9511    2222  -2
   0  21   3    9511    2222   1
   1  21   3    -765    2032   1
   2  21   3    3825    1960   1
   3  21   3    1003    1800   1
  -3  22   3    4822    1212   1
  -2  22   3   37436    2500   1
  -1  22   3    -473    1608   1
   0 -22   3   29199    3025  -2
   0  22   3   29199    3025   1
   1  22   3     184    2190   1
   2  22   3   -1694    1694   1
   3  22   3    1665    1524   1
  -3  23   3    6280    2297   1
  -2  23   3     546    1236   1
  -1  23   3   12865    1529   1
   0 -23   3    3501    1620  -2
   0  23   3    3501    1620   1
   1  23   3    2067    1932   1
   2  23   3    2336    1342   1
   3  23   3   20438    8494   1
  -2  24   3   22323    2841   1
  -1  24   3   25567    1959   1
   0 -24   3    3435    1480  -2
   0  24   3    3435    1480   1
   1  24   3    4856    1616   1
   2  24   3     244    2023   1
  -2  25   3     454    3992   1
  -1  25   3    1260     969   1
   0 -25   3    9520    1623  -2
   0  25   3    9520    1623   1
   1  25   3     755    1508   1
   2  25   3   12739    4892   1
  -1  26   3    5943    2145   1
   0 -26   3   -2240    2240  -2
   0  26   3   -2240    2240   1
   1  26   3    9016    3144   1
  -6   0   4   13151    5775   1
  -5   0   4    3127    2315   1
  -4   0   4  103395    7439   1
  -3   0   4    1938    1517   1
  -2   0   4   69697    3775   1
  -1   0   4  399236   22093   1
   0   0   4  355009   27968  -2
   0   0   4  355009   27968   1
   1   0   4  312599   22236   1
   2   0   4    2045    1602   1
   3   0   4   10990    2334   1
   4   0   4   16385    2810   1
   5   0   4   20999    2928   1
  -6   1   4   16301    5770   1
  -5   1   4    5695    2302   1
   4  -1   3    6650    1753  -2
  -4   1   4    6650    1753   1
  -3   1   4    7648    1234   1
  -2   1   4   48355    2023   1
  -1   1   4   35289    1638   1
   0  -1   4  246148   11864  -2
   0   1   4  246148   11864   1
   1   1   4  138303    8370   1
   2   1   4   16164    1254   1
   3   1   4     -98    1488   1
   4   1   4   34732    2504   1
   5   1   4    8091    1706   1
  -6   2   4    7289    3434   1
  -5   2   4   15133    2065   1
   4  -2   3   28948    2129  -2
  -4   2   4   28948    2129   1
  -3   2   4    1083    1164   1
  -2   2   4    3952     733   1
  -1   2   4  479350   20355   1
   0  -2   4  387350   19446  -2
   0   2   4  387350   19446   1
   1   2   4   45303    2559   1
   2   2   4   18927    1319   1
   3   2   4     616    1577   1
   4   2   4   43991    2750   1
   5   2   4    4499    1562   1
  -6   3   4   22814    5558   1
  -5   3   4    3549    1410   1
   4  -3   3    4242    1328  -2
  -4   3   4    4242    1328   1
  -3   3   4     129    1217   1
  -2   3   4   29009    1197   1
  -1   3   4  229967    8951   1
   0  -3   4   31421    2138  -2
   0   3   4   31421    2138   1
   1   3   4   45150    2507   1
   2   3   4   51930    2208   1
   3   3   4     943    1485   1
   4   3   4    -600    1106   1
   5   3   4    5222    1257   1
  -6   4   4   -4349    4349   1
  -5   4   4    3430    1304   1
   4  -4   3   38165    3350  -2
  -4   4   4   38165    3350   1
  -3   4   4   33913    1495   1
  -2   4   4    6569     794   1
  -1   4   4   30433    1579   1
   0  -4   4   26598    1710  -2
   0   4   4   26598    1710   1
   1   4   4    5675    1651   1
   2   4   4   49595    2048   1
   3   4   4    -160    1513   1
   4   4   4   18511    2318   1
   5   4   4   14588    1438   1
  -5   5   4    8644    1724   1
   4  -5   3   23689    3286  -2
  -4   5   4   23689    3286   1
  -3   5   4   14703    1082   1
  -2   5   4    3704     716   1
  -1   5   4   33189    2037   1
   0  -5   4   40077    2176  -2
   0   5   4   40077    2176   1
   1   5   4  195507    6099   1
   2   5   4     558    1009   1
   3   5   4  176830    6664   1
   4   5   4   50714    3320   1
   5   5   4     159    1145   1
  -5   6   4    3528    1501   1
   4  -6   3   34707    2774  -2
  -4   6   4   34707    2774   1
  -3   6   4  122628    3943   1
  -2   6   4  360918    8475   1
  -1   6   4   18901    1074   1
   0  -6   4  100670    4305  -2
   0   6   4  100670    4305   1
   1   6   4   54882    1982   1
   2   6   4  307934   17225   1
   3   6   4     198    1428   1
   4   6   4    1442    1787   1
   5   6   4    -561    1204   1
  -5   7   4    1980    1336   1
   4  -7   3   17085    3253  -2
  -4   7   4   17085    3253   1
  -3   7   4   23269    1514   1
  -2   7   4    3497     771   1
  -1   7   4    2783     801   1
   0  -7   4     164    1224  -2
   0   7   4     164    1224   1
   1   7   4    1513     955   1
   2   7   4 1442344   83819   1
   3   7   4   30903    1817   1
   4   7   4     498    1643   1
   5   7   4   11712    1200   1
  -5   8   4    3087    1589   1
   4  -8   3    5173    2120  -2
  -4   8   4    5173    2120   1
  -3   8   4  149079   11384   1
  -2   8   4   14851    1015   1
  -1   8   4     281     889   1
   0  -8   4  133834    4694  -2
   0   8   4  133834    4694   1
   1   8   4   45582    1420   1
   2   8   4  101686    6414   1
   3   8   4   32199    1815   1
   4   8   4     -68    1426   1
   5   8   4     484    1233   1
  -5   9   4    9341    1608   1
   4  -9   3   19530    2068  -2
  -4   9   4   19530    2068   1
  -3   9   4   34686    1873   1
  -2   9   4   13399    1007   1
  -1   9   4   19845    1099   1
   0  -9   4    5847     930  -2
   0   9   4    5847     930   1
   1   9   4   30392    1268   1
   2   9   4   21593    1625   1
   3   9   4   63395    5139   1
   4   9   4   14720    1542   1
   5   9   4    -305    1378   1
  -5  10   4    -313    1427   1
   4 -10   3    6877    1703  -2
  -4  10   4    6877    1703   1
  -3  10   4   -1066    1519   1
  -2  10   4    9937    1026   1
  -1  10   4   27011    1197   1
   0 -10   4    5126    1082  -2
   0  10   4    5126    1082   1
   1  10   4   24089    1248   1
   2  10   4    3197    1342   1
   3  10   4    7391    1156   1
   4  10   4    3271    1525   1
   5  10   4     504    1199   1
  -5  11   4    4764    1247   1
   4 -11   3    2775    1219  -2
  -4  11   4    2775    1219   1
  -3  11   4    9455    1373   1
  -2  11   4   22067    1442   1
  -1  11   4    4028    1124   1
   0 -11   4    4300    1174  -2
   0  11   4    4300    1174   1
   1  11   4   33871    1670   1
   2  11   4    3663    1343   1
   3  11   4   21234    1743   1
   4  11   4    4561    1430   1
   5  11   4    1816    1830   1
  -5  12   4    3577    1359   1
   4 -12   3    4461    1384  -2
  -4  12   4    4461    1384   1
  -3  12   4   61480    2853   1
  -2  12   4  113279    4065   1
  -1  12   4    9946    1235   1
   0 -12   4   34956    1659  -2
   0  12   4   34956    1659   1
   1  12   4    1438    1329   1
   2  12   4   21458    1630   1
   3  12   4   21274    1719   1
   4  12   4    4909    1464   1
   5  12   4    -841    1506   1
  -5  13   4      46    1697   1
   4 -13   3    8585    1676  -2
  -4  13   4    8585    1676   1
  -3  13   4    -460    1271   1
  -2  13   4  141468    5905   1
  -1  13   4    1881    1245   1
   0 -13   4   62578    2581  -2
   0  13   4   62578    2581   1
   1  13   4   13179    1687   1
   2  13   4   93768    3545   1
   3  13   4  109166    4652   1
   4  13   4   37322    2624   1
   5  13   4      -3    2369   1
  -5  14   4    3324    1428   1
  -4  14   4   60080    4926   1
  -3  14   4   75501    2441   1
  -2  14   4   39917    2328   1
  -1  14   4   59861    2331   1
   0 -14   4   19573    1793  -2
   0  14   4   19573    1793   1
   1  14   4    5685    1645   1
   2  14   4    1546    1087   1
   3  14   4    7592    1806   1
   4  14   4    7463    2318   1
   5  14   4    8923    4983   1
  -5  15   4     661    3895   1
  -4  15   4    2587    1513   1
  -3  15   4   29872    2357   1
  -2  15   4    1665    1949   1
  -1  15   4   25478    1673   1
   0 -15   4     554    1545  -2
   0  15   4     554    1545   1
   1  15   4   50722    2267   1
   2  15   4   49797    1816   1
   3  15   4   39130    4619   1
   4  15   4   35979    5461   1
  -4  16   4   43072    4691   1
  -3  16   4    8137    1821   1
  -2  16   4    1050    1952   1
  -1  16   4    9874    1691   1
   0 -16   4    3142    1647  -2
   0  16   4    3142    1647   1
   1  16   4   52138    2119   1
   2  16   4    -283    1810   1
   3  16   4    -716    1213   1
   4  16   4   11895    1709   1
  -4  17   4    4338    1252   1
  -3  17   4   -1596    1596   1
  -2  17   4   17066    2135   1
  -1  17   4   48289    4379   1
   0 -17   4    5042    1637  -2
   0  17   4    5042    1637   1
   1  17   4   35780    2232   1
   2  17   4    3049    1060   1
   3  17   4    4958    1627   1
   4  17   4    1230    1324   1
  -4  18   4    2878    1100   1
  -3  18   4    -854    1459   1
  -2  18   4   20998    3196   1
  -1  18   4   17362    2565   1
   0 -18   4  209171   11956  -2
   0  18   4  209171   11956   1
   1  18   4    3889    1865   1
   2  18   4    1203    1535   1
   3  18   4     146    1503   1
   4  18   4    7800    1629   1
  -4  19   4    4197    2745   1
  -3  19   4     893    1868   1
  -2  19   4   36313    6380   1
  -1  19   4    1133    1341   1
   0 -19   4    -789    1195  -2
   0  19   4    -789    1195   1
   1  19   4   27718    2474   1
   2  19   4     715    1489   1
   3  19   4    1596    1557   1
   4  19   4    3926    3719   1
  -3  20   4    -194    1460   1
  -2  20   4   60135    4497   1
  -1  20   4   17746    4141   1
   0 -20   4   -1140    1140  -2
   0  20   4   -1140    1140   1
   1  20   4   57718    5530   1
   2  20   4   27490    2415   1
   3  20   4   11760    1948   1
  -3  21   4   -1313    1888   1
  -2  21   4    7538    1474   1
  -1  21   4    9054    2245   1
   0 -21   4    1768    1292  -2
   0  21   4    1768    1292   1
   1  21   4    -202    1720   1
   2  21   4    4714    1836   1
   3  21   4    1910    1502   1
  -3  22   4    3071    1912   1
  -2  22   4    2148    1360   1
  -1  22   4   14883    1773   1
   0 -22   4   21558    2752  -2
   0  22   4   21558    2752   1
   1  22   4   13025    2313   1
   2  22   4     407    1557   1
   3  22   4    2204    3058   1
  -3  23   4    3089    4239   1
  -2  23   4    4609    1244   1
  -1  23   4    9543    1415   1
   0 -23   4    1596    1415  -2
   0  23   4    1596    1415   1
   1  23   4    1262    1444   1
   2  23   4     380    1869   1
  -2  24   4    3350    1245   1
  -1  24   4    2461    1302   1
   0 -24   4   22866    1831  -2
   0  24   4   22866    1831   1
   1  24   4    -243    1669   1
   2  24   4    2558    2545   1
  -1  25   4     608    1215   1
   0 -25   4     713    1932  -2
   0  25   4     713    1932   1
   1  25   4    -615    2021   1
  -1  26   4   -4677    5370   1
   0 -26   4    7449    4738  -2
   0  26   4    7449    4738   1
  -5   1   5    -158    1940   1
  -4   1   5    4254    1897   1
  -3   1   5   12896    1380   1
  -2   1   5   48973    2079   1
  -1   1   5  178321    7614   1
   0  -1   5   87292    5272  -2
   0   1   5   87292    5272   1
   1   1   5   35071    1796   1
   2   1   5    7503    1355   1
   3   1   5    2981    1601   1
   4   1   5   27802    2785   1
   5   1   5    2465    1946   1
  -5   2   5   19781    2552   1
  -4   2   5    4539    1470   1
  -3   2   5   37018    1626   1
  -2   2   5   37079    1672   1
  -1   2   5   67961    2313   1
   0  -2   5   29483    2095  -2
   0   2   5   29483    2095   1
   1   2   5    1808    1010   1
   2   2   5    1727    1156   1
   3   2   5   12282    1747   1
   4   2   5    1644    1643   1
   5   2   5    1385    1224   1
  -5   3   5    1760    1362   1
  -4   3   5    4657    1438   1
  -3   3   5    1236    1051   1
  -2   3   5    8409     897   1
  -1   3   5   75474    2305   1
   0  -3   5   45452    1835  -2
   0   3   5   45452    1835   1
   1   3   5  124012    3992   1
   2   3   5  280324    8438   1
   3   3   5   11775    1726   1
   4   3   5   -1252    1457   1
   5   3   5    8583    1330   1
  -5   4   5    1359    1563   1
  -4   4   5  121188    7325   1
  -3   4   5   23929    1517   1
  -2   4   5   22116     973   1
  -1   4   5     504     805   1
   0  -4   5   39914    1577  -2
   0   4   5   39914    1577   1
   1   4   5    3033     919   1
   2   4   5  107879    3893   1
   3   4   5    5586    1839   1
   4   4   5    2132    1281   1
   5   4   5    2100    1297   1
  -5   5   5     833    1370   1
  -4   5   5    4544    1911   1
  -3   5   5   47135    1870   1
  -2   5   5    6528     870   1
  -1   5   5  128295    3693   1
   0  -5   5   25608    1221  -2
   0   5   5   25608    1221   1
   1   5   5  109092    3017   1
   2   5   5   15679    1273   1
   3   5   5   50735    2738   1
   4   5   5    2076     905   1
   5   5   5    -293    1293   1
  -5   6   5   23991    2238   1
  -4   6   5     227    1530   1
  -3   6   5    -428     886   1
  -2   6   5    5752     905   1
  -1   6   5     551     923   1
   0  -6   5    5501    1003  -2
   0   6   5    5501    1003   1
   1   6   5   75401    2453   1
   2   6   5    -695    1226   1
   3   6   5    9393    1674   1
   4   6   5    3829    1268   1
   5   6   5    -562    1188   1
  -5   7   5    4334    1273   1
  -4   7   5     422     994   1
  -3   7   5   -1019    1019   1
  -2   7   5   76230    2339   1
  -1   7   5   34265    1381   1
   0  -7   5  595869   15253  -2
   0   7   5  595869   15253   1
   1   7   5   55830    1811   1
   2   7   5   26128    2532   1
   3   7   5    8239    1548   1
   4   7   5    2141    1649   1
   5   7   5   16632    1938   1
  -5   8   5    1300    1369   1
  -4   8   5    1353    1131   1
  -3   8   5   43210    4082   1
  -2   8   5   85152    2623   1
  -1   8   5  186454    5102   1
   0  -8   5  119817    3323  -2
   0   8   5  119817    3323   1
   1   8   5     374    1090   1
   2   8   5  148511    6354   1
   3   8   5   18668    2559   1
   4   8   5   17636    3854   1
   5   8   5   16384    1502   1
  -5   9   5    3221    1263   1
  -4   9   5   30447    3539   1
  -3   9   5   26866    2703   1
  -2   9   5    -907    1123   1
  -1   9   5   20357    1131   1
   0  -9   5   36021    1468  -2
   0   9   5   36021    1468   1
   1   9   5    9474    1278   1
   2   9   5   18202    1704   1
   3   9   5   82729    4469   1
   4   9   5  117277    7357   1
   5   9   5    4679    1428   1
  -5  10   5     470    1647   1
  -4  10   5   19037    3601   1
  -3  10   5   30034    2827   1
  -2  10   5  238911    5540   1
  -1  10   5  207048    6013   1
   0 -10   5   19064    1364  -2
   0  10   5   19064    1364   1
   1  10   5    3537    1271   1
   2  10   5     190    1421   1
   3  10   5  104502    6031   1
   4  10   5    3415    1970   1
   5  10   5    6078    2004   1
  -5  11   5    1487    1236   1
  -4  11   5     -95     961   1
  -3  11   5   76606    3563   1
  -2  11   5    9081    1054   1
  -1  11   5     901    1294   1
   0 -11   5   14148    1426  -2
   0  11   5   14148    1426   1
   1  11   5    3902    1264   1
   2  11   5   16456    1487   1
   3  11   5   87455    6300   1
   4  11   5   26166    3025   1
   5  11   5   10154    3386   1
  -5  12   5     983    1249   1
  -4  12   5    6237    1793   1
  -3  12   5   97165    3846   1
  -2  12   5   74460    4506   1
  -1  12   5   69353    3347   1
   0 -12   5   56694    3255  -2
   0  12   5   56694    3255   1
   1  12   5    2774    1353   1
   2  12   5   82516    3057   1
   3  12   5   22173    2378   1
   4  12   5    2707    1619   1
   5  12   5     651    2533   1
  -4  13   5    2348    1696   1
  -3  13   5    -936     936   1
  -2  13   5   85251    3010   1
  -1  13   5    5018    1622   1
   0 -13   5  106141    4048  -2
   0  13   5  106141    4048   1
   1  13   5    6879    1584   1
   2  13   5   18773    1736   1
   3  13   5    -946     946   1
   4  13   5    7718    1568   1
  -5  14   5   31802    5851   1
  -4  14   5    3283    1647   1
  -3  14   5    1965    1439   1
  -2  14   5    1172     780   1
  -1  14   5    -832    1598   1
   0 -14   5    3365    1369  -2
   0  14   5    3365    1369   1
   1  14   5   36469    2092   1
   2  14   5    -181    1750   1
   3  14   5     905    1264   1
   4  14   5    4341    2363   1
  -4  15   5   13896    1555   1
  -3  15   5     894    1369   1
  -2  15   5   46376    3474   1
  -1  15   5    2334    1689   1
   0 -15   5    6238    1716  -2
   0  15   5    6238    1716   1
   1  15   5   22092    1818   1
   2  15   5   33546    2136   1
   3  15   5    3422    1389   1
   4  15   5    2489    2145   1
  -4  16   5   15067    1613   1
  -3  16   5    4360    1881   1
  -2  16   5   35376    2646   1
  -1  16   5    4930    1707   1
   0 -16   5   12036    1740  -2
   0  16   5   12036    1740   1
   1  16   5   -1224    1452   1
   2  16   5    4959    1837   1
   3  16   5    2499    1419   1
   4  16   5   -1130    1662   1
  -4  17   5    3380    1222   1
  -3  17   5    -169    1415   1
  -2  17   5    7947    3037   1
  -1  17   5   16932    1847   1
   0 -17   5   18327    2709  -2
   0  17   5   18327    2709   1
   1  17   5   42961    2442   1
   2  17   5   12597    1987   1
   3  17   5    6573    1657   1
   4  17   5    5879    1684   1
  -4  18   5    8056    1514   1
  -3  18   5    1979    1605   1
  -2  18   5    4582    1400   1
  -1  18   5   64047    5446   1
   0 -18   5   25483    2377  -2
   0  18   5   25483    2377   1
   1  18   5    1744    2095   1
   2  18   5    1957    1676   1
   3  18   5    2664    1324   1
   4  18   5    4053    7900   1
  -3  19   5    2141    2288   1
  -2  19   5    9000    2101   1
  -1  19   5    5328    1767   1
   0 -19   5    1489     997  -2
   0  19   5    1489     997   1
   1  19   5   -1128    2086   1
   2  19   5    1830    1433   1
   3  19   5    5923    1487   1
  -3  20   5    1373    2036   1
  -2  20   5    1926    1821   1
  -1  20   5     580    1440   1
   0 -20   5     225    1051  -2
   0  20   5     225    1051   1
   1  20   5     998    1994   1
   2  20   5    -549    1607   1
   3  20   5    7816    1826   1
  -3  21   5      33    1919   1
  -2  21   5     737    1829   1
  -1  21   5     763    1334   1
   0 -21   5    3616    1802  -2
   0  21   5    3616    1802   1
   1  21   5    5759    1827   1
   2  21   5    4319    1502   1
   3  21   5    2895    4383   1
  -3  22   5    7552    2634   1
  -2  22   5    1304    1485   1
  -1  22   5    1540    1691   1
   0 -22   5    6326    1649  -2
   0  22   5    6326    1649   1
   1  22   5    5865    1923   1
   2  22   5    1638    1759   1
  -2  23   5      38    1403   1
  -1  23   5     873    1344   1
   0 -23   5   36426    1993  -2
   0  23   5   36426    1993   1
   1  23   5    3083    1321   1
   2  23   5   23386    4584   1
  -2  24   5    7476    5124   1
  -1  24   5    2053    1261   1
   0 -24   5    1671    1244  -2
   0  24   5    1671    1244   1
   1  24   5    6843    1477   1
   2  24   5  138174   16309   1
  -1  25   5    5151    2712   1
   0 -25   5   -3283    4752  -2
   0  25   5   -3283    4752   1
   1  25   5    5255    6175   1
  -5   0   6   20659    3106   1
  -4   0   6   74022    4049   1
  -3   0   6   92933    6112   1
  -2   0   6  147789    6936   1
  -1   0   6    2874    1608   1
   0   0   6    2857    1323  -2
   0   0   6    2857    1323   1
   1   0   6   19843    1815   1
   2   0   6    2413    2152   1
   3   0   6    1626    2502   1
   4   0   6    1823    2680   1
   5   0   6    -421    2363   1
  -5   1   6    1890    1500   1
  -4   1   6   21933    2082   1
  -3   1   6   37146    2229   1
  -2   1   6    3766    1176   1
  -1   1   6   28865    2200   1
   0  -1   6    1653     975  -2
   0   1   6    1653     975   1
   1   1   6   24595    1135   1
   2   1   6   96970    4482   1
   3   1   6   98165    5076   1
   4   1   6   42852    2758   1
   5   1   6    3825    2021   1
  -5   2   6    2463    1485   1
  -4   2   6    5096    1959   1
  -3   2   6   75970    2616   1
  -2   2   6   48311    2167   1
  -1   2   6  106746    4464   1
   0  -2   6   16828    1107  -2
   0   2   6   16828    1107   1
   1   2   6  145591    3676   1
   2   2   6   28285    2391   1
   3   2   6    -949    1903   1
   4   2   6    3708    1714   1
   5   2   6    3136    1261   1
  -5   3   6    2435    1407   1
  -4   3   6    -269    1042   1
  -3   3   6   41446    5149   1
  -2   3   6   55957    2218   1
  -1   3   6  136858    4560   1
   0  -3   6     635     886  -2
   0   3   6     635     886   1
   1   3   6   32831    1536   1
   2   3   6   35679    1992   1
   3   3   6   32056    3122   1
   4   3   6    4941    1709   1
   5   3   6     662    1245   1
  -5   4   6   -1333    1345   1
  -4   4   6    1352    1523   1
  -3   4   6     976    1096   1
  -2   4   6    3616    1270   1
  -1   4   6   31805    1681   1
   0  -4   6  103182    2767  -2
   0   4   6  103182    2767   1
   1   4   6   30101    1175   1
   2   4   6   25255    1811   1
   3   4   6   31079    2381   1
   4   4   6   12295    1772   1
   5   4   6    1039    1250   1
  -5   5   6   11125    2000   1
  -4   5   6    1194    1237   1
  -3   5   6   34867    3800   1
  -2   5   6   37561    1692   1
  -1   5   6   86851    2770   1
   0  -5   6    -385     759  -2
   0   5   6    -385     759   1
   1   5   6    5216    1127   1
   2   5   6    8921    1549   1
   3   5   6    1500    2066   1
   4   5   6     786    1890   1
   5   5   6    5217    1113   1
  -5   6   6     691    1115   1
  -4   6   6   27453    4461   1
  -3   6   6    8956    2675   1
  -2   6   6     677     993   1
  -1   6   6   45765    1677   1
   0  -6   6  313770    8414  -2
   0   6   6  313770    8414   1
   1   6   6   64706    2660   1
   2   6   6     943    1374   1
   3   6   6    2997    1873   1
   4   6   6    6175    1365   1
   5   6   6   14773    2049   1
  -5   7   6    9017    1661   1
  -4   7   6    -126    1351   1
  -3   7   6    1232     776   1
  -2   7   6   69706    2401   1
  -1   7   6   33919    1528   1
   0  -7   6   61243    2263  -2
   0   7   6   61243    2263   1
   1   7   6   25747    1701   1
   2   7   6   52814    3836   1
   3   7   6     779    1709   1
   4   7   6    6802    3008   1
   5   7   6    7204    1074   1
  -5   8   6   17382    1809   1
  -4   8   6     -43     857   1
  -3   8   6    -762     762   1
  -2   8   6   87230    2501   1
  -1   8   6  106455    3814   1
   0  -8   6   -1100    1398  -2
   0   8   6   -1100    1398   1
   1   8   6   28465    1840   1
   2   8   6    -253    1271   1
   3   8   6    -428    1028   1
   4   8   6    9180    2893   1
   5   8   6     283    1738   1
  -5   9   6    -686    1422   1
  -4   9   6   12167    3162   1
  -3   9   6   10635    4928   1
  -2   9   6    5808    1064   1
  -1   9   6    7440    1288   1
   0  -9   6   25198    1575  -2
   0   9   6   25198    1575   1
   1   9   6    3820    1409   1
   2   9   6   12964    2171   1
   3   9   6  114380    7546   1
   4   9   6    4286    2125   1
   5   9   6    -251    1604   1
  -5  10   6    1501    1164   1
  -4  10   6     670    1590   1
  -3  10   6    -966     966   1
  -2  10   6    6706    1227   1
  -1  10   6   70499    2182   1
   0 -10   6   10243    1464  -2
   0  10   6   10243    1464   1
   1  10   6    5316    1273   1
   2  10   6    2961    1736   1
   3  10   6   85682    9883   1
   4  10   6   14788    2143   1
   5  10   6   18309   11750   1
  -5  11   6    -824    1923   1
  -4  11   6    3738    1285   1
  -3  11   6    7763    1568   1
  -2  11   6    3115    1228   1
  -1  11   6     296    1136   1
   0 -11   6   34613    2153  -2
   0  11   6   34613    2153   1
   1  11   6    1787    1309   1
   2  11   6   11488    1643   1
   3  11   6   69264    7398   1
   4  11   6    2115    1857   1
  -5  12   6   -2479    2479   1
  -4  12   6    1731    1193   1
  -3  12   6    3210    1517   1
  -2  12   6  117452    4348   1
  -1  12   6    1249    1336   1
   0 -12   6   39667    2171  -2
   0  12   6   39667    2171   1
   1  12   6   13235    1873   1
   2  12   6   19314    1978   1
   3  12   6   42532    2433   1
   4  12   6    2789    1526   1
  -4  13   6    7046    1399   1
  -3  13   6    5000    1538   1
  -2  13   6   30624    2799   1
  -1  13   6   11431    1802   1
   0 -13   6  127100    6867  -2
   0  13   6  127100    6867   1
   1  13   6   38688    2197   1
   2  13   6    1852    1029   1
   3  13   6    -118    1188   1
   4  13   6   19323    1871   1
  -4  14   6    3979    1228   1
  -3  14   6    3469    1862   1
  -2  14   6    -718    1809   1
  -1  14   6   34470    2352   1
   0 -14   6   75455    3469  -2
   0  14   6   75455    3469   1
   1  14   6  112077    4170   1
   2  14   6    1498    1277   1
   3  14   6    1767    1992   1
   4  14   6   12120    3686   1
  -4  15   6    2182    1314   1
  -3  15   6     879    1206   1
  -2  15   6    4936    3193   1
  -1  15   6  164045   15983   1
   0 -15   6    4216    1243  -2
   0  15   6    4216    1243   1
   1  15   6    1468    1650   1
   2  15   6    3368    1417   1
   3  15   6     432    1823   1
   4  15   6     475    1607   1
  -4  16   6    2306    1322   1
  -3  16   6    6169    1626   1
  -2  16   6   -1509    2150   1
  -1  16   6   65650    4210   1
   0 -16   6   25856    3131  -2
   0  16   6   25856    3131   1
   1  16   6    6737    1776   1
   2  16   6   32848    3674   1
   3  16   6     413    2015   1
   4  16   6   -2584    2584   1
  -4  17   6   -1921    1921   1
  -3  17   6    -940    1511   1
  -2  17   6     445    2312   1
  -1  17   6   17335    2371   1
   0 -17   6   19312    2361  -2
   0  17   6   19312    2361   1
   1  17   6    -543    1205   1
   2  17   6   24392    1996   1
   3  17   6    8464    1829   1
   4  17   6   -1884    3344   1
  -4  18   6   26127    4670   1
  -3  18   6   24227    2028   1
  -2  18   6    5605    2072   1
  -1  18   6   12107    1809   1
   0 -18   6    2686    1110  -2
   0  18   6    2686    1110   1
   1  18   6   26751    2302   1
   2  18   6   -1174    1589   1
   3  18   6      25    1380   1
  -3  19   6    3930    1761   1
  -2  19   6    4550    2181   1
  -1  19   6    4598    1675   1
   0 -19   6     165    1912  -2
   0  19   6     165    1912   1
   1  19   6    2706    1846   1
   2  19   6   40485    6426   1
   3  19   6   14058    2180   1
  -3  20   6   32293    3954   1
  -2  20   6   19376    1879   1
  -1  20   6    3110    1754   1
   0 -20   6    1292    1821  -2
   0  20   6    1292    1821   1
   1  20   6    1033    1830   1
   2  20   6    3658    1775   1
   3  20   6    7878   10092   1
  -3  21   6    3752    2753   1
  -2  21   6    2968    1470   1
  -1  21   6    8118    1678   1
   0 -21   6     450    1650  -2
   0  21   6     450    1650   1
   1  21   6   38841    3802   1
   2  21   6   17422    2314   1
  -2  22   6    4601    1274   1
  -1  22   6    5548    1416   1
   0 -22   6     738    1502  -2
   0  22   6     738    1502   1
   1  22   6    8057    1799   1
   2  22   6   -1217    2905   1
  -2  23   6     854    2953   1
  -1  23   6     228    1429   1
   0 -23   6    1565    1308  -2
   0  23   6    1565    1308   1
   1  23   6    1074    1136   1
   2  23   6    -881    2816   1
  -1  24   6    4563    2714   1
   0 -24   6    1875    1931  -2
   0  24   6    1875    1931   1
   1  24   6     -67    2344   1
  -5   1   7    2720    1634   1
  -4   1   7    8843    1972   1
  -3   1   7   44909    7712   1
  -2   1   7    6435    1662   1
  -1   1   7    3969    1467   1
   0  -1   7    9973    1224  -2
   0   1   7    9973    1224   1
   1   1   7    3808    1227   1
   2   1   7   -1467    1839   1
   3   1   7   52459    3123   1
   4   1   7    3181    1818   1
   5   1   7    -782    1856   1
  -5   2   7    2330    1675   1
  -4   2   7     131    1946   1
  -3   2   7    6483    2167   1
  -2   2   7  101305    4128   1
  -1   2   7   55471    2916   1
   0  -2   7    5068    1062  -2
   0   2   7    5068    1062   1
   1   2   7   55766    2183   1
   2   2   7   13351    1898   1
   3   2   7    4746    2355   1
   4   2   7   14741    1765   1
   5   2   7    2251    1406   1
  -5   3   7    1756    1399   1
  -4   3   7    -785    1754   1
  -3   3   7     909     944   1
  -2   3   7   28371    2782   1
  -1   3   7  131615    4941   1
   0  -3   7   37313    1705  -2
   0   3   7   37313    1705   1
   1   3   7    -234    1253   1
   2   3   7   13106    1795   1
   3   3   7    7224    1970   1
   4   3   7   11775    1789   1
   5   3   7    9561    1299   1
  -5   4   7    5101    1356   1
  -4   4   7   17916    2932   1
  -3   4   7    2298    1422   1
  -2   4   7   25714    3013   1
  -1   4   7   82891    3315   1
   0  -4   7  373071   10391  -2
   0   4   7  373071   10391   1
   1   4   7   13159    1409   1
   2   4   7   10143    1943   1
   3   4   7   21808    2096   1
   4   4   7    7486    1692   1
   5   4   7   15980    2007   1
  -5   5   7     463    1148   1
  -4   5   7    3438    1781   1
  -3   5   7   18407    3993   1
  -2   5   7   25888    1581   1
  -1   5   7      76    1395   1
   0  -5   7    3531    1266  -2
   0   5   7    3531    1266   1
   1   5   7    2288    1386   1
   2   5   7      98    1648   1
   3   5   7    5411    1824   1
   4   5   7   19155    1762   1
   5   5   7   11584    1669   1
  -5   6   7    2928    1330   1
  -4   6   7   -1312    1363   1
  -3   6   7   40271    6751   1
  -2   6   7    4655    1069   1
  -1   6   7   85905    3233   1
   0  -6   7     -36    1171  -2
   0   6   7     -36    1171   1
   1   6   7    2828    1369   1
   2   6   7   11819    1544   1
   3   6   7   23156    2523   1
   4   6   7   13040    3893   1
   5   6   7   11682    5862   1
  -5   7   7    -113    1577   1
  -4   7   7    -965    1031   1
  -3   7   7     698    1717   1
  -2   7   7   26093    2556   1
  -1   7   7     237    1543   1
   0  -7   7   96399    3642  -2
   0   7   7   96399    3642   1
   1   7   7   23993    1820   1
   2   7   7   10097    2402   1
   3   7   7    -800    1601   1
   4   7   7   13383    3205   1
   5   7   7   17174   12445   1
  -5   8   7     890    1438   1
  -4   8   7    3558    1589   1
  -3   8   7   62077    5079   1
  -2   8   7   72317    2910   1
  -1   8   7    2583    1363   1
   0  -8   7    -598    1499  -2
   0   8   7    -598    1499   1
   1   8   7    -630    1952   1
   2   8   7    8605    1770   1
   3   8   7   19374    3506   1
   4   8   7    3098    1520   1
  -5   9   7    3276    1830   1
  -4   9   7   13886    3128   1
  -3   9   7    3204    2781   1
  -2   9   7    9838    1197   1
  -1   9   7   28120    3480   1
   0  -9   7  126945    4899  -2
   0   9   7  126945    4899   1
   1   9   7  123904    6961   1
   2   9   7   46986    4769   1
   3   9   7   -1662    2084   1
   4   9   7    3590    1892   1
  -5  10   7   18563    4284   1
  -4  10   7   34090    2833   1
  -3  10   7    -652     652   1
  -2  10   7   12394    1496   1
  -1  10   7   32974    4220   1
   0 -10   7     477    1621  -2
   0  10   7     477    1621   1
   1  10   7   88026    3741   1
   2  10   7   54338    2722   1
   3  10   7   24912    4387   1
   4  10   7    2490    1604   1
  -5  11   7   -5365    5365   1
  -4  11   7   10761    2030   1
  -3  11   7    4331    1187   1
  -2  11   7    2275    1450   1
  -1  11   7   62531    2899   1
   0 -11   7   34030    1853  -2
   0  11   7   34030    1853   1
   1  11   7  198043    9900   1
   2  11   7   40369    3152   1
   3  11   7    -410    1909   1
   4  11   7     368    1442   1
  -4  12   7   10942    2017   1
  -3  12   7    -194    1928   1
  -2  12   7    6332    1432   1
  -1  12   7   22426    2445   1
   0 -12   7    9684    1821  -2
   0  12   7    9684    1821   1
   1  12   7    7315    1699   1
   2  12   7   11415    1942   1
   3  12   7   49569    2939   1
   4  12   7    3795    1609   1
  -4  13   7    2364    2533   1
  -3  13   7     740    1464   1
  -2  13   7    2219    1370   1
  -1  13   7    -272    1837   1
   0 -13   7   92101   10301  -2
   0  13   7   92101   10301   1
   1  13   7    6332    1689   1
   2  13   7   13588    1921   1
   3  13   7    9679    1442   1
   4  13   7   11737    1795   1
  -4  14   7      20    1977   1
  -3  14   7    -346    1858   1
  -2  14   7    1942    1305   1
  -1  14   7   91223    4594   1
   0 -14   7     689    1229  -2
   0  14   7     689    1229   1
   1  14   7   15530    1918   1
   2  14   7    2600    2114   1
   3  14   7     122    1377   1
   4  14   7    3591    2687   1
  -4  15   7    2475    1946   1
  -3  15   7   16673    2684   1
  -2  15   7    1003    1284   1
  -1  15   7    2955    2214   1
   0 -15   7    2928    1979  -2
   0  15   7    2928    1979   1
   1  15   7      -5     923   1
   2  15   7    2949    2050   1
   3  15   7    6563    2038   1
   4  15   7   17404    3946   1
  -4  16   7    1181    2101   1
  -3  16   7    4018    1609   1
  -2  16   7   11727    2538   1
  -1  16   7   28083    3328   1
   0 -16   7    5074    1653  -2
   0  16   7    5074    1653   1
   1  16   7    2213    1431   1
   2  16   7    1148    1942   1
   3  16   7    6088    1743   1
  -3  17   7    1400    1740   1
  -2  17   7    8082    2162   1
  -1  17   7   52270    6158   1
   0 -17   7    7720    2200  -2
   0  17   7    7720    2200   1
   1  17   7   -1288    1288   1
   2  17   7   12916    1849   1
   3  17   7   11034    1548   1
  -3  18   7   11625    1661   1
  -2  18   7   11031    1990   1
  -1  18   7    -815    1792   1
   0 -18   7    5470    1892  -2
   0  18   7    5470    1892   1
   1  18   7    1833    1644   1
   2  18   7    3156    1587   1
   3  18   7      47    1149   1
  -3  19   7    3368    1426   1
  -2  19   7   -1531    1830   1
  -1  19   7     557    1656   1
   0 -19   7   12559    2024  -2
   0  19   7   12559    2024   1
   1  19   7    9057    2852   1
   2  19   7     139    2101   1
   3  19   7    2817    3943   1
  -2  20   7    2840    1866   1
  -1  20   7     578    1360   1
   0 -20   7    -228    1677  -2
   0  20   7    -228    1677   1
   1  20   7    -625    1443   1
   2  20   7     635    1766   1
  -2  21   7    6199    1502   1
  -1  21   7    -794    1148   1
   0 -21   7    -434    1568  -2
   0  21   7    -434    1568   1
   1  21   7     384    1647   1
   2  21   7    2400    2253   1
  -2  22   7   -2094    3699   1
  -1  22   7    8643    1422   1
   0 -22   7   17851    1703  -2
   0  22   7   17851    1703   1
   1  22   7    4186    2059   1
  -1  23   7   11182    2786   1
   0 -23   7     590    2809  -2
   0  23   7     590    2809   1
   1  23   7   12189    3111   1
  -5   0   8   16052    3946   1
  -4   0   8    1562    1577   1
  -3   0   8   -1677    1677   1
  -2   0   8   18434    3353   1
  -1   0   8   30148    3744   1
   0   0   8  233861   10582  -2
   0   0   8  233861   10582   1
   1   0   8   59395    3037   1
   2   0   8    4437    2520   1
   3   0   8    2805    2993   1
   4   0   8   37961    5350   1
  -5   1   8    5839    1459   1
  -4   1   8    2719    1178   1
  -3   1   8     904    1882   1
  -2   1   8   40838    2309   1
  -1   1   8  144038    5231   1
   0  -1   8  280316    8601  -2
   0   1   8  280316    8601   1
   1   1   8   22021    1428   1
   2   1   8    5779    1989   1
   3   1   8    1752    2357   1
   4   1   8    1033    1743   1
  -5   2   8    3142    1637   1
  -4   2   8     856    1653   1
  -3   2   8    -984     984   1
  -2   2   8   11919    1987   1
  -1   2   8     106    1791   1
   0  -2   8    5240    1499  -2
   0   2   8    5240    1499   1
   1   2   8   60356    2387   1
   2   2   8   29362    2203   1
   3   2   8    1615    2209   1
   4   2   8   10843    1732   1
  -5   3   8    -146    1326   1
  -4   3   8     117    1507   1
  -3   3   8     540     904   1
  -2   3   8   10619    1838   1
  -1   3   8  134526    5687   1
   0  -3   8    9178    1575  -2
   0   3   8    9178    1575   1
   1   3   8    3016    1381   1
   2   3   8    4500    1745   1
   3   3   8    1574    1993   1
   4   3   8    8592    1530   1
  -5   4   8    1076    2023   1
  -4   4   8    6188    1284   1
  -3   4   8   73803    5236   1
  -2   4   8    2704    1794   1
  -1   4   8    6057    1381   1
   0  -4   8   17639    1412  -2
   0   4   8   17639    1412   1
   1   4   8   -1047    1488   1
   2   4   8   10743    1904   1
   3   4   8    1474    1958   1
   4   4   8    8853    1508   1
  -5   5   8   -2341    2538   1
  -4   5   8    6711    1988   1
  -3   5   8    2370    2000   1
  -2   5   8   43276    2258   1
  -1   5   8    3111    1431   1
   0  -5   8   52749    2297  -2
   0   5   8   52749    2297   1
   1   5   8    3286    1501   1
   2   5   8   43035    2581   1
   3   5   8   33658    2339   1
   4   5   8     970    1582   1
  -5   6   8    1294    3464   1
  -4   6   8    9814    4093   1
  -3   6   8      22    2792   1
  -2   6   8   30356    5307   1
  -1   6   8    2188    2066   1
   0  -6   8   19128    1513  -2
   0   6   8   19128    1513   1
   1   6   8     277    1633   1
   2   6   8    3421    2278   1
   3   6   8    1346    1670   1
   4   6   8    4942    1338   1
  -5   7   8    7628    3768   1
  -4   7   8     592    1932   1
  -3   7   8    -898     898   1
  -2   7   8   49076    6667   1
  -1   7   8   20350    2060   1
   0  -7   8     356    1617  -2
   0   7   8     356    1617   1
   1   7   8   81943    6633   1
   2   7   8   38045    4783   1
   3   7   8    9028    2932   1
   4   7   8    1163    1533   1
  -5   8   8    5498    3908   1
  -4   8   8   31967    4909   1
  -3   8   8    4055    3336   1
  -2   8   8    1288     977   1
  -1   8   8   34667    2228   1
   0  -8   8    7081    1767  -2
   0   8   8    7081    1767   1
   1   8   8    3534    1982   1
   2   8   8     849    1740   1
   3   8   8    1404    2038   1
   4   8   8    1042    1148   1
  -4   9   8    2779    1784   1
  -3   9   8    1307    1035   1
  -2   9   8    3943    1453   1
  -1   9   8    2724    1768   1
   0  -9   8   12102    2075  -2
   0   9   8   12102    2075   1
   1   9   8   50826    3398   1
   2   9   8   27258    3283   1
   3   9   8    3167    1852   1
   4   9   8    4156    1489   1
  -4  10   8     758    1699   1
  -3  10   8    -655    1534   1
  -2  10   8    -738     813   1
  -1  10   8    3925    1717   1
   0 -10   8    1043    1879  -2
   0  10   8    1043    1879   1
   1  10   8     342    1851   1
   2  10   8    3838    2130   1
   3  10   8   13464    2486   1
   4  10   8    1787    1319   1
  -4  11   8    4051    1560   1
  -3  11   8     806    1588   1
  -2  11   8    4697    1513   1
  -1  11   8     271    1082   1
   0 -11   8   10621    1876  -2
   0  11   8   10621    1876   1
   1  11   8   26791    2120   1
   2  11   8   32340    3263   1
   3  11   8    -448    1702   1
   4  11   8     779    1072   1
  -4  12   8   16970    4723   1
  -3  12   8    3620    1782   1
  -2  12   8   24370    2555   1
  -1  12   8    2130    2030   1
   0 -12   8   13517    2135  -2
   0  12   8   13517    2135   1
   1  12   8    5038    1831   1
   2  12   8    7416    1991   1
   3  12   8   19300    3324   1
   4  12   8    2199    2230   1
  -4  13   8    1233    1502   1
  -3  13   8    -644    1231   1
  -2  13   8    -639    1045   1
  -1  13   8    -324     851   1
   0 -13   8   58912    5605  -2
   0  13   8   58912    5605   1
   1  13   8    5147    1999   1
   2  13   8    3731    1897   1
   3  13   8   16497    2695   1
   4  13   8   30906   17463   1
  -4  14   8     -86    5885   1
  -3  14   8   25443    3652   1
  -2  14   8    4577    2077   1
  -1  14   8    6521    2346   1
   0 -14   8   -1286    1286  -2
   0  14   8   -1286    1286   1
   1  14   8    8918    2041   1
   2  14   8    4772    1740   1
   3  14   8    1580    1432   1
  -3  15   8   -1017    1530   1
  -2  15   8    3614    2467   1
  -1  15   8    2432    1341   1
   0 -15   8     174     982  -2
   0  15   8     174     982   1
   1  15   8   14458    2503   1
   2  15   8   24585    2382   1
   3  15   8   27339    2773   1
  -3  16   8   27590    2249   1
  -2  16   8    9893    3225   1
  -1  16   8    7216    1913   1
   0 -16   8    -107    1164  -2
   0  16   8    -107    1164   1
   1  16   8    9950    2781   1
   2  16   8    4800    1779   1
   3  16   8    -698    1429   1
  -3  17   8    2172    1191   1
  -2  17   8    2068    1852   1
  -1  17   8   18261    3426   1
   0 -17   8    1204    2483  -2
   0  17   8    1204    2483   1
   1  17   8    3300    2217   1
   2  17   8   11825    1770   1
   3  17   8    1941    1464   1
  -3  18   8    2793    3354   1
  -2  18   8    6978    1620   1
  -1  18   8     637    1498   1
   0 -18   8   44261    3307  -2
   0  18   8   44261    3307   1
   1  18   8    9996    2209   1
   2  18   8     254    1284   1
  -2  19   8    9314    1458   1
  -1  19   8   26541    2506   1
   0 -19   8   46880    5295  -2
   0  19   8   46880    5295   1
   1  19   8     495    1831   1
   2  19   8    1644    1607   1
  -2  20   8    -367    1503   1
  -1  20   8    1425    1215   1
   0 -20   8   35460    3662  -2
   0  20   8   35460    3662   1
   1  20   8   17793    3014   1
   2  20   8    8544    3705   1
  -2  21   8   11488    4587   1
  -1  21   8   19765    2464   1
   0 -21   8   23931    3745  -2
   0  21   8   23931    3745   1
   1  21   8    4421    1849   1
  -1  22   8     422    2414   1
   0 -22   8   -1799    1799  -2
   0  22   8   -1799    1799   1
  -5   1   9   -2782    4828   1
  -4   1   9     719    1652   1
  -3   1   9    2850    1882   1
  -2   1   9   14069    2149   1
  -1   1   9     699    1896   1
   0  -1   9   40174    2136  -2
   0   1   9   40174    2136   1
   1   1   9   99958    3212   1
   2   1   9    2924    1855   1
   3   1   9    7128    1884   1
   4   1   9     614    1359   1
  -5   2   9   37337    4237   1
  -4   2   9   17335    2938   1
  -3   2   9   -1031    1203   1
  -2   2   9    2050    2219   1
  -1   2   9    2482    1646   1
   0  -2   9   18583    1790  -2
   0   2   9   18583    1790   1
   1   2   9    1941    1582   1
   2   2   9    2704    2040   1
   3   2   9    1612    2174   1
   4   2   9    3083    1563   1
  -4   3   9    2428    1443   1
  -3   3   9   -1115    1115   1
  -2   3   9   59811    3976   1
  -1   3   9    2486    1945   1
   0  -3   9   53286    2493  -2
   0   3   9   53286    2493   1
   1   3   9  105936    3858   1
   2   3   9   49019    2877   1
   3   3   9    3466    2133   1
   4   3   9    7771    1437   1
  -4   4   9   19152    3207   1
  -3   4   9   29954    2120   1
  -2   4   9    4882    1861   1
  -1   4   9   34237    2294   1
   0  -4   9    -599    1628  -2
   0   4   9    -599    1628   1
   1   4   9    -292    1650   1
   2   4   9    -536    1824   1
   3   4   9    1543    1790   1
   4   4   9    1362    1176   1
  -4   5   9     801    1420   1
  -3   5   9    5069    1449   1
  -2   5   9   48334    3365   1
  -1   5   9   97289    4034   1
   0  -5   9  116956    4528  -2
   0   5   9  116956    4528   1
   1   5   9   17698    1952   1
   2   5   9   63183    7614   1
   3   5   9    7164    1666   1
   4   5   9    7584    1388   1
  -4   6   9   11933    2430   1
  -3   6   9    -136     945   1
  -2   6   9    3559    3093   1
  -1   6   9    2821    1097   1
   0  -6   9   47819    5412  -2
   0   6   9   47819    5412   1
   1   6   9    1442    1200   1
   2   6   9    2422    1488   1
   3   6   9    6364    2996   1
   4   6   9     819    1206   1
  -4   7   9     411    2038   1
  -3   7   9    3318    1950   1
  -2   7   9     303    1190   1
  -1   7   9    1354    1735   1
   0  -7   9   19739    1958  -2
   0   7   9   19739    1958   1
   1   7   9   21157    3526   1
   2   7   9    -451    1102   1
   3   7   9     818    1849   1
   4   7   9    -212    1021   1
  -4   8   9    -785    1962   1
  -3   8   9    8353    3480   1
  -2   8   9    4108    1582   1
  -1   8   9   34019    3429   1
   0  -8   9    5065    1835  -2
   0   8   9    5065    1835   1
   1   8   9   30815    2869   1
   2   8   9   10726    2195   1
   3   8   9   14692    1949   1
   4   8   9    4550    1318   1
  -4   9   9   24754    3082   1
  -3   9   9   12990    4649   1
  -2   9   9    -956     956   1
  -1   9   9   23497    3060   1
   0  -9   9   32770    3508  -2
   0   9   9   32770    3508   1
   1   9   9    3418    1899   1
   2   9   9    1474    2017   1
   3   9   9    7280    2070   1
   4   9   9    3282    7321   1
  -4  10   9    3998    1668   1
  -3  10   9    1428    1519   1
  -2  10   9   21772    3659   1
  -1  10   9   19622    1983   1
   0 -10   9  115855    8384  -2
   0  10   9  115855    8384   1
   1  10   9   23522    2025   1
   2  10   9   17214    2519   1
   3  10   9   14411    2030   1
   4  10   9   10618    3224   1
  -4  11   9     504    1510   1
  -3  11   9    7298    2121   1
  -2  11   9   86968    7240   1
  -1  11   9    6085    1750   1
   0 -11   9    3020    1919  -2
   0  11   9    3020    1919   1
   1  11   9    3648    2081   1
   2  11   9    5917    1952   1
   3  11   9    2092    1667   1
  -3  12   9    5968    1979   1
  -2  12   9    3759    1505   1
  -1  12   9   21385    4489   1
   0 -12   9     360    2216  -2
   0  12   9     360    2216   1
   1  12   9     159    2139   1
   2  12   9    4175    1788   1
   3  12   9    7537    2526   1
  -3  13   9   18704    2857   1
  -2  13   9     443    1658   1
  -1  13   9    1833    1386   1
   0 -13   9     863    1268  -2
   0  13   9     863    1268   1
   1  13   9    4625    2039   1
   2  13   9    -765    1650   1
   3  13   9    -865    1986   1
  -3  14   9     174    2467   1
  -2  14   9    2962    1730   1
  -1  14   9    3044    1832   1
   0 -14   9    4027    1702  -2
   0  14   9    4027    1702   1
   1  14   9     978    1909   1
   2  14   9   23441    2208   1
   3  14   9    6869    1750   1
  -3  15   9    2235    3185   1
  -2  15   9    2299    1514   1
  -1  15   9   26177    2614   1
   0 -15   9    7692    1957  -2
   0  15   9    7692    1957   1
   1  15   9   11686    2442   1
   2  15   9   23563    3316   1
   3  15   9   -2731    2731   1
  -3  16   9   10228    3220   1
  -2  16   9    -745    1293   1
  -1  16   9    2542    2081   1
   0 -16   9    1868    3021  -2
   0  16   9    1868    3021   1
   1  16   9   -1330    1855   1
   2  16   9    2001    1841   1
  -3  17   9   23228    4949   1
  -2  17   9    6892    1732   1
  -1  17   9    2537    1841   1
   0 -17   9   29539    3916  -2
   0  17   9   29539    3916   1
   1  17   9   21691    4550   1
   2  17   9     708    1392   1
  -2  18   9      52    1396   1
  -1  18   9     911    1541   1
   0 -18   9    4363    2165  -2
   0  18   9    4363    2165   1
   1  18   9    -235    1754   1
   2  18   9   -3222    3222   1
  -2  19   9   -2188    2188   1
  -1  19   9    6628    1610   1
   0 -19   9   10344    1937  -2
   0  19   9   10344    1937   1
   1  19   9    3182    1652   1
  -1  20   9   -1353    1817   1
   0 -20   9    1547    1439  -2
   0  20   9    1547    1439   1
   1  20   9    5310    4191   1
  -1  21   9    -878    4893   1
   0 -21   9    1568    3328  -2
   0  21   9    1568    3328   1
  -4   0  10   12534    2107   1
  -3   0  10   10393    3576   1
  -2   0  10   84430    8384   1
  -1   0  10   11759    2986   1
   0   0  10  128396    6534  -2
   0   0  10  128396    6534   1
   1   0  10   62254    5510   1
   2   0  10    1328    2491   1
   3   0  10    4569    2099   1
   4   0  10   -1373    1373   1
  -4   1  10    3922    1419   1
  -3   1  10    1021    1481   1
  -2   1  10    1180    2398   1
  -1   1  10    3084    2000   1
   0  -1  10     530    1658  -2
   0   1  10     530    1658   1
   1   1  10   28591    1787   1
   2   1  10   35814    2227   1
   3   1  10   35437    2842   1
   4   1  10    1805    1760   1
  -4   2  10   19548    2863   1
  -3   2  10   55459    6754   1
  -2   2  10    6863    2623   1
  -1   2  10    3785    2243   1
   0  -2  10    9809    1831  -2
   0   2  10    9809    1831   1
   1   2  10    5693    1609   1
   2   2  10   34360    3043   1
   3   2  10     271    1814   1
   4   2  10   -1478    1478   1
  -4   3  10    5887    1424   1
  -3   3  10    1134    1665   1
  -2   3  10    6726    2120   1
  -1   3  10   17434    2508   1
   0  -3  10     414    2134  -2
   0   3  10     414    2134   1
   1   3  10    2266    1789   1
   2   3  10   16489    2095   1
   3   3  10   14232    1917   1
   4   3  10     173    1608   1
  -4   4  10    1735    2708   1
  -3   4  10    4738    1438   1
  -2   4  10    8234    2187   1
  -1   4  10    2519    1757   1
   0  -4  10    1853    1925  -2
   0   4  10    1853    1925   1
   1   4  10   72625    2874   1
   2   4  10    4216    1950   1
   3   4  10     283    1520   1
   4   4  10    3089    3602   1
  -4   5  10    1880    1671   1
  -3   5  10    7734    2332   1
  -2   5  10   12247    2265   1
  -1   5  10    1288    2004   1
   0  -5  10   93692    9811  -2
   0   5  10   93692    9811   1
   1   5  10   16195    1883   1
   2   5  10   -1539    1765   1
   3   5  10    2269    1562   1
   4   5  10   -1364    4531   1
  -4   6  10    2925    1478   1
  -3   6  10    6191    1802   1
  -2   6  10     531    1243   1
  -1   6  10   -1569    1569   1
   0  -6  10   26750    2176  -2
   0   6  10   26750    2176   1
   1   6  10    -890     890   1
   2   6  10     494    1277   1
   3   6  10    7268    1929   1
   4   6  10   -2117    2117   1
  -4   7  10    5000    1713   1
  -3   7  10    6552    1503   1
  -2   7  10    8044    2157   1
  -1   7  10   25052    2625   1
   0  -7  10   24325    2464  -2
   0   7  10   24325    2464   1
   1   7  10    9720    1963   1
   2   7  10   16459    2003   1
   3   7  10   12471    1930   1
  -4   8  10    1393    2724   1
  -3   8  10     923    2355   1
  -2   8  10    -264    1232   1
  -1   8  10   24664    2580   1
   0  -8  10     289    1878  -2
   0   8  10     289    1878   1
   1   8  10    6759    1731   1
   2   8  10    2598    1940   1
   3   8  10    1751    1737   1
  -4   9  10   -3621    3621   1
  -3   9  10    -246    1398   1
  -2   9  10     355    1323   1
  -1   9  10    9165    1888   1
   0  -9  10    3296    1932  -2
   0   9  10    3296    1932   1
   1   9  10   14452    2272   1
   2   9  10    2981    1867   1
   3   9  10    2096    1593   1
  -4  10  10    8372    5066   1
  -3  10  10   -1940    1940   1
  -2  10  10   -1105    1312   1
  -1  10  10    5754    1702   1
   0 -10  10    3190    2028  -2
   0  10  10    3190    2028   1
   1  10  10    3155    2012   1
   2  10  10    5757    1889   1
   3  10  10    2877    1458   1
  -3  11  10    3771    2021   1
  -2  11  10    -744    1576   1
  -1  11  10   32686    3393   1
   0 -11  10    4374    2405  -2
   0  11  10    4374    2405   1
   1  11  10    6906    1952   1
   2  11  10    -830    1594   1
   3  11  10     470    1235   1
  -3  12  10    1482    1713   1
  -2  12  10     -52    1609   1
  -1  12  10    2784    2058   1
   0 -12  10      54    1595  -2
   0  12  10      54    1595   1
   1  12  10    -124    1839   1
   2  12  10    1157    1435   1
   3  12  10   -1710    1710   1
  -3  13  10    2031    1575   1
  -2  13  10   13838    2177   1
  -1  13  10   20987    3213   1
   0 -13  10   14229    2689  -2
   0  13  10   14229    2689   1
   1  13  10   11968    2089   1
   2  13  10   16682    1723   1
  -3  14  10   11040    3619   1
  -2  14  10    1154    1153   1
  -1  14  10    1395    1603   1
   0 -14  10   -1492    1823  -2
   0  14  10   -1492    1823   1
   1  14  10    8142    1675   1
   2  14  10    -677    1554   1
  -2  15  10    9769    1514   1
  -1  15  10   37100    4769   1
   0 -15  10   38972    6888  -2
   0  15  10   38972    6888   1
   1  15  10    5624    1725   1
   2  15  10   -1338    1338   1
  -2  16  10    -338    1913   1
  -1  16  10     281    1601   1
   0 -16  10     714    2224  -2
   0  16  10     714    2224   1
   1  16  10    2764    1704   1
   2  16  10   10669    4363   1
  -2  17  10    3879    1831   1
  -1  17  10    -807    1234   1
   0 -17  10   12398    3076  -2
   0  17  10   12398    3076   1
   1  17  10    1993    1679   1
  -1  18  10   -1293    1293   1
   0 -18  10     978    1486  -2
   0  18  10     978    1486   1
   1  18  10   11456    3172   1
  -1  19  10   27865    4338   1
   0 -19  10   15354    2321  -2
   0  19  10   15354    2321   1
  -4   1  11   -1528    1528   1
  -3   1  11    2047    1588   1
  -2   1  11    9698    2398   1
  -1   1  11   66441    5136   1
   0  -1  11   26873    1903  -2
   0   1  11   26873    1903   1
   1   1  11    1193    1585   1
   2   1  11    5464    1633   1
   3   1  11     139    1316   1
  -3   2  11    7284    1405   1
  -2   2  11    5593    2094   1
  -1   2  11   19916    2221   1
   0  -2  11    6466    1867  -2
   0   2  11    6466    1867   1
   1   2  11    5657    1727   1
   2   2  11   -1159    1572   1
   3   2  11   16065    1964   1
  -4   3  11    8847    7576   1
  -3   3  11   20421    1956   1
  -2   3  11   42499    5321   1
  -1   3  11    2639    2365   1
   0  -3  11   16654    2066  -2
   0   3  11   16654    2066   1
   1   3  11   -1782    1782   1
   2   3  11   15457    2513   1
   3   3  11     487    1419   1
  -3   4  11    4601    1369   1
  -2   4  11    3307    2814   1
  -1   4  11   13501    3868   1
   0  -4  11    2279    2563  -2
   0   4  11    2279    2563   1
   1   4  11   16629    2188   1
   2   4  11   12853    1805   1
   3   4  11    1752    1865   1
  -3   5  11   30210    3561   1
  -2   5  11    1863    1261   1
  -1   5  11   12407    3704   1
   0  -5  11    1814    1287  -2
   0   5  11    1814    1287   1
   1   5  11     -40    1258   1
   2   5  11    5387    2901   1
   3   5  11    3229    1594   1
  -4   6  11    7872   16645   1
  -3   6  11    4751    1182   1
  -2   6  11   11557    1950   1
  -1   6  11    3781    2260   1
   0  -6  11    9678    2054  -2
   0   6  11    9678    2054   1
   1   6  11   27870    2028   1
   2   6  11   26140    2686   1
   3   6  11   13744    1704   1
  -3   7  11    2601    1260   1
  -2   7  11    9269    1765   1
  -1   7  11     384    2113   1
   0  -7  11    1444    2118  -2
   0   7  11    1444    2118   1
   1   7  11   40378    3117   1
   2   7  11     244    1747   1
   3   7  11   -1272    1272   1
  -3   8  11    6411    2235   1
  -2   8  11     176    1614   1
  -1   8  11   46025    4804   1
   0  -8  11    5394    1836  -2
   0   8  11    5394    1836   1
   1   8  11    5348    1889   1
   2   8  11    3621    1663   1
   3   8  11   -1779    1779   1
  -3   9  11    1443    1804   1
  -2   9  11     612    1465   1
  -1   9  11    1529    1840   1
   0  -9  11   41981    3635  -2
   0   9  11   41981    3635   1
   1   9  11   38625    2976   1
   2   9  11   10441    1800   1
   3   9  11   14119    2499   1
  -3  10  11   15651    1922   1
  -2  10  11    -600    1495   1
  -1  10  11    7837    1967   1
   0 -10  11   18739    2555  -2
   0  10  11   18739    2555   1
   1  10  11   16020    1918   1
   2  10  11    2258    1909   1
   3  10  11   -4931    4931   1
  -3  11  11    -754    4134   1
  -2  11  11    2011    1608   1
  -1  11  11    -216    2104   1
   0 -11  11   42247    3337  -2
   0  11  11   42247    3337   1
   1  11  11   19875    2065   1
   2  11  11   35423    5461   1
  -3  12  11    9911    4022   1
  -2  12  11    1325    1476   1
  -1  12  11     561    1537   1
   0 -12  11    8422    1783  -2
   0  12  11    8422    1783   1
   1  12  11     493    1404   1
   2  12  11    1719    1344   1
  -2  13  11    2556    1234   1
  -1  13  11    7033    1576   1
   0 -13  11     798    1564  -2
   0  13  11     798    1564   1
   1  13  11   12701    1818   1
   2  13  11   -2167    2167   1
  -2  14  11      -9    1578   1
  -1  14  11   10580    1635   1
   0 -14  11     463    1326  -2
   0  14  11     463    1326   1
   1  14  11    2408    1420   1
   2  14  11    7676    3760   1
  -2  15  11    3106    4088   1
  -1  15  11    6837    1804   1
   0 -15  11   -1605    1605  -2
   0  15  11   -1605    1605   1
   1  15  11   -1548    1548   1
  -1  16  11   -1822    1822   1
   0 -16  11   -1644    1644  -2
   0  16  11   -1644    1644   1
   1  16  11    6799    3369   1
  -1  17  11  106327   12948   1
   0 -17  11   31618   10601  -2
   0  17  11   31618   10601   1
  -3   0  12     454    1612   1
  -2   0  12    6456    2699   1
  -1   0  12   -1739    2597   1
   0   0  12    5767    2596  -2
   0   0  12    5767    2596   1
   1   0  12    2919    2220   1
   2   0  12    8729    1773   1
   3   0  12   11040    3798   1
  -3   1  12     894    1154   1
  -2   1  12   38023    3991   1
  -1   1  12   51014    4392   1
   0  -1  12   21377    2269  -2
   0   1  12   21377    2269   1
   1   1  12   11751    1672   1
   2   1  12    1676    1209   1
   3   1  12    4027    2696   1
  -3   2  12    2017    1042   1
  -2   2  12    4111    2176   1
  -1   2  12     772    1830   1
   0  -2  12    1233    1608  -2
   0   2  12    1233    1608   1
   1   2  12   18116    1565   1
   2   2  12     574    1388   1
   3   2  12   -1472    4332   1
  -3   3  12     992    1221   1
  -2   3  12     130    1505   1
  -1   3  12   27582    3117   1
   0  -3  12   26964    1961  -2
   0   3  12   26964    1961   1
   1   3  12    4170    1528   1
   2   3  12     958    1240   1
   3   3  12   11130    8194   1
  -3   4  12    3602    1487   1
  -2   4  12    -108    1279   1
  -1   4  12   12394    2381   1
   0  -4  12    1562    1469  -2
   0   4  12    1562    1469   1
   1   4  12    9306    2017   1
   2   4  12    3749    2021   1
  -3   5  12   -2408    2408   1
  -2   5  12     998    1704   1
  -1   5  12    3137    2186   1
   0  -5  12    3400    1768  -2
   0   5  12    3400    1768   1
   1   5  12    1577    1723   1
   2   5  12     322    1235   1
  -3   6  12    2637    1757   1
  -2   6  12   12749    1514   1
  -1   6  12     982    1866   1
   0  -6  12    5278    1741  -2
   0   6  12    5278    1741   1
   1   6  12    6019    1778   1
   2   6  12    8833    1304   1
  -3   7  12   32420    7613   1
  -2   7  12    5006    1461   1
  -1   7  12    1821    1708   1
   0  -7  12    1132    1671  -2
   0   7  12    1132    1671   1
   1   7  12    9719    1893   1
   2   7  12    8300    2079   1
  -3   8  12    4181    2746   1
  -2   8  12     410    1430   1
  -1   8  12    -128    1576   1
   0  -8  12     651    1771  -2
   0   8  12     651    1771   1
   1   8  12    3259    1667   1
   2   8  12    6783    1639   1
  -2   9  12    3063    1236   1
  -1   9  12    3553    1795   1
   0  -9  12    -380    1675  -2
   0   9  12    -380    1675   1
   1   9  12    1645    1231   1
   2   9  12    -614    1717   1
  -2  10  12    -564    1249   1
  -1  10  12    1442    1596   1
   0 -10  12    1560    1578  -2
   0  10  12    1560    1578   1
   1  10  12    3068    1255   1
   2  10  12   12927    5644   1
  -2  11  12    2511    2408   1
  -1  11  12     981    1209   1
   0 -11  12    8248    1558  -2
   0  11  12    8248    1558   1
   1  11  12    1911    1095   1
  -2  12  12    3240    3928   1
  -1  12  12     855    1072   1
   0 -12  12     798    1277  -2
   0  12  12     798    1277   1
   1  12  12    2017    1165   1
  -1  13  12   -1685    2023   1
   0 -13  12    1195    1280  -2
   0  13  12    1195    1280   1
   1  13  12    8809    4601   1
   0 -14  12    8737    2649  -2
   0  14  12    8737    2649   1
  -2   1  13     309    1173   1
  -1   1  13    6868    1417   1
   0  -1  13    2672    1694  -2
   0   1  13    2672    1694   1
   1   1  13    3485    1205   1
   2   1  13   -2517    2517   1
  -2   2  13    4839    1465   1
  -1   2  13    -111    1314   1
   0  -2  13    8629    1371  -2
   0   2  13    8629    1371   1
   1   2  13    8824    1598   1
   2   2  13    -665    5271   1
  -2   3  13    3227    1331   1
  -1   3  13   10814    1622   1
   0  -3  13   21524    2524  -2
   0   3  13   21524    2524   1
   1   3  13     634    1813   1
   2   3  13   20146    2850   1
  -2   4  13     400    1149   1
  -1   4  13    5439    1826   1
   0  -4  13   41014    7619  -2
   0   4  13   41014    7619   1
   1   4  13     922    2011   1
   2   4  13   21912    4955   1
  -2   5  13   -1216    1284   1
  -1   5  13    1144    1568   1
   0  -5  13    4954    1751  -2
   0   5  13    4954    1751   1
   1   5  13   11000    2433   1
  -2   6  13   -1726    2015   1
  -1   6  13    7591    1421   1
   0  -6  13   -1373    1748  -2
   0   6  13   -1373    1748   1
   1   6  13     516    1570   1
  -2   7  13    4953    5572   1
  -1   7  13    2515    1285   1
   0  -7  13    1719    1307  -2
   0   7  13    1719    1307   1
   1   7  13     881    1531   1
  -2   8  13   -2984    3254   1
  -1   8  13     338    1334   1
   0  -8  13   13205    2341  -2
   0   8  13   13205    2341   1
   1   8  13   -1674    1978   1
  -1   9  13    7070    1734   1
   0  -9  13     749    1111  -2
   0   9  13     749    1111   1
   1   9  13   11127    3487   1
  -1  10  13   27660    3428   1
   0 -10  13   -1411    1780  -2
   0  10  13   -1411    1780   1
   0 -11  13   -5362    5362  -2
   0  11  13   -5362    5362   1
  -1   0  14    7187    3695   1
   0   0  14     220    3977  -2
   0   0  14     220    3977   1
  -1   1  14   11616    1741   1
   0  -1  14   -3344    4683  -2
   0   1  14   -3344    4683   1
  -1   2  14    7494    3995   1
   0  -2  14   -1604    5800  -2
   0   2  14   -1604    5800   1
  -1   3  14   18075    5473   1
   0  -3  14    6763    2941  -2
   0   3  14    6763    2941   1
  -1   4  14   -4904    4904   1
   0  -4  14    5830    4240  -2
   0   4  14    5830    4240   1
   0  -5  14     837    4652  -2
   0   5  14     837    4652   1
;
_shelx_hkl_checksum     23230
_shelx_res_file
;
TITL fatah4_a.res in P2(1)/c
    fatah4.res
    created by SHELXL-2019/3 at 15:42:25 on 09-Sep-2024
REM Old TITL fatah4 in P21/c #14
REM SHELXT solution in P2(1)/c: R1 0.201, Rweak 0.046, Alpha 0.023
REM <I/s> 0.564 for 83 systematic absences, Orientation as input
REM Formula found by SHELXT: C11 N3 O S2
CELL 1.54184 4.989684 21.801375 11.339359 90 92.9954 90
ZERR 4 0.000411 0.001859 0.000945 0 0.008 0
LATT 1
SYMM -X,0.5+Y,0.5-Z
SFAC C H N O S
UNIT 44 44 12 4 8
EQIV $1 2-X,1-Y,-Z
DFIX 0.98 N4 H4 N1 H1
L.S. 10
PLAN  5
SIZE 0.007 0.007 0.23
TEMP -148.15
CONF
HTAB N4 O2
HTAB N1 O2_$1
LIST 4
MORE -1
BOND $H
fmap 2
acta
MERG 0
REM <olex2.extras>
REM <HklSrc "%.\\fatah4.hkl">
REM </olex2.extras>
WGHT    0.000000    4.598800
BASF   0.12827
FVAR      10.51903
S11   5    0.124131    0.277524   -0.013315    11.00000    0.05504    0.04170 =
         0.04350   -0.00553   -0.00283    0.00026
S12   5   -0.041867    0.323820    0.225262    11.00000    0.04003    0.03863 =
         0.04527    0.00302    0.00313   -0.00142
O2    4    0.744537    0.436734    0.009854    11.00000    0.03531    0.03832 =
         0.03737    0.00323    0.00294    0.00329
N1    3    0.822939    0.524345    0.122824    11.00000    0.03254    0.03468 =
         0.04319    0.00263    0.00214    0.00177
H1    2    0.962237    0.541696    0.074887    11.00000    0.08805
N3    3    0.315054    0.417072    0.185048    11.00000    0.03390    0.03284 =
         0.03293    0.00101    0.00052    0.00362
N4    3    0.319924    0.374066    0.098261    11.00000    0.03486    0.03361 =
         0.03597    0.00135    0.00187    0.00086
H4    2    0.439620    0.378053    0.032668    11.00000    0.08724
C2    1    0.697975    0.470988    0.093325    11.00000    0.03079    0.03486 =
         0.03368    0.00873   -0.00025    0.00850
C3    1    0.486462    0.461381    0.181171    11.00000    0.03127    0.03056 =
         0.03517    0.00513   -0.00386    0.00517
C4    1    0.503367    0.513632    0.261736    11.00000    0.03050    0.03089 =
         0.03708    0.00619   -0.00368    0.00074
C5    1    0.364780    0.530575    0.359550    11.00000    0.03885    0.03791 =
         0.03273    0.00622    0.00423    0.00272
AFIX  43
H5    2    0.227148    0.505107    0.387426    11.00000   -1.20000
AFIX   0
C6    1    0.431454    0.585771    0.416234    11.00000    0.04400    0.03351 =
         0.04464   -0.00267   -0.00443    0.00910
C7    1    0.634955    0.622413    0.372745    11.00000    0.04362    0.03858 =
         0.05463   -0.00756   -0.00870    0.00825
AFIX  43
H7    2    0.678915    0.659976    0.411573    11.00000   -1.20000
AFIX   0
C8    1    0.774135    0.605819    0.275247    11.00000    0.03707    0.03690 =
         0.05517   -0.00222    0.00361   -0.00118
AFIX  43
H8    2    0.909675    0.631488    0.246180    11.00000   -1.20000
AFIX   0
C9    1    0.708855    0.550878    0.222187    11.00000    0.03233    0.03703 =
         0.03624    0.00405   -0.00262    0.00523
C10   1    0.287567    0.606214    0.523462    11.00000    0.06281    0.04475 =
         0.04303   -0.00488    0.00076    0.00983
AFIX 137
H10A  2    0.195041    0.645094    0.506230    11.00000   -1.50000
H10B  2    0.418146    0.611821    0.590187    11.00000   -1.50000
H10C  2    0.156207    0.574984    0.543505    11.00000   -1.50000
AFIX   0
C11   1    0.142658    0.326099    0.098304    11.00000    0.03673    0.03403 =
         0.03800    0.00611    0.00057    0.00348
C12   1   -0.243431    0.256416    0.197344    11.00000    0.04507    0.03602 =
         0.07369    0.01005   -0.00051   -0.00159
AFIX 137
H12A  2   -0.344567    0.260750    0.121366    11.00000   -1.50000
H12B  2   -0.368701    0.251475    0.260409    11.00000   -1.50000
H12C  2   -0.126802    0.220314    0.195053    11.00000   -1.50000
AFIX   0
HKLF 5
REM  fatah4_a.res in P2(1)/c
REM wR2 = 0.1853, GooF = S = 1.090, Restrained GooF = 1.089 for all data
REM R1 = 0.0788 for 1548 Fo > 4sig(Fo) and 0.1403 for all 2554 data
REM 165 parameters refined using 2 restraints
END
WGHT      0.0000      4.5988
REM Highest difference peak  0.456,  deepest hole -0.630,  1-sigma level  0.112
Q1    1   0.0941  0.4079  0.3132  11.00000  0.05    0.46
Q2    1   0.6356  0.3964  0.0045  11.00000  0.05    0.45
Q3    1  -0.6183  0.3129  0.3212  11.00000  0.05    0.44
Q4    1  -0.0895  0.3395  0.0251  11.00000  0.05    0.44
Q5    1   0.8645  0.6283  0.4691  11.00000  0.05    0.41
;
_shelx_res_checksum     43320
