# Supplementary material for: Methyl 2-[(Z)-5-methyl-2-oxoindolin-3-yl­idene]hydrazinecarbodi­thio­ate
Source: IUCrdata. 2024 Oct 8;9(Pt 10):x240967. doi: 10.1107/S2414314624009672 (PMC11660172; doi:10.1107/S2414314624009672)
Supplement: Supplementary file 2 [file x-09-x240967-Isup2.hkl]

data_I                                                                          
_shelx_title ' fatah4_a.res in P2(1)/c'                                         
_shelx_refln_list_code          4                                               
_shelx_F_calc_maximum      163.81                                               
_exptl_crystal_F_000       552.00                                               
_reflns_d_resolution_high  0.7936                                               
                                                                                
loop_                                                                           
 _space_group_symop_operation_xyz                                               
 'x, y, z'                                                                      
 '-x, y+1/2, -z+1/2'                                                            
 '-x, -y, -z'                                                                   
 'x, -y-1/2, z-1/2'                                                             
                                                                                
_cell_length_a     4.9897                                                       
_cell_length_b    21.8014                                                       
_cell_length_c    11.3394                                                       
_cell_angle_alpha  90.000                                                       
_cell_angle_beta   92.995                                                       
_cell_angle_gamma  90.000                                                       
                                                                                
_shelx_F_squared_multiplier     1.000                                           
                                                                                
loop_                                                                           
 _refln_index_h                                                                 
 _refln_index_k                                                                 
 _refln_index_l                                                                 
 _refln_F_squared_calc                                                          
 _refln_F_squared_meas                                                          
 _refln_F_squared_sigma                                                         
 _refln_observed_status                                                         
   1   0   0         10.19         10.71        14.58 o                         
   2   0   0       1905.35       1979.31       154.56 o                         
   3   0   0        136.46        150.13        12.31 o                         
   4   0   0         53.18         63.80        17.49 o                         
   5   0   0        276.25        320.11        37.70 o                         
   6   0   0         48.95         48.44        17.11 o                         
   1   1   0       1249.25       1297.05        57.78 o                         
   2   1   0        380.31        401.51        22.73 o                         
   3   1   0         50.86         57.33         7.48 o                         
   4   1   0         89.39         95.13        12.89 o                         
   5   1   0        718.87        921.63        56.66 o                         
   6   1   0        168.77        172.21        14.10 o                         
   0   2   0       2613.17       2637.79       146.34 o                         
   1   2   0      15134.31      14016.15       635.20 o                         
   2   2   0        942.72        953.34        41.08 o                         
   3   2   0         22.74         17.97         7.46 o                         
   4   2   0        420.71        448.46        18.05 o                         
   5   2   0         21.42         -8.42        12.58 o                         
   6   2   0         46.39         23.66        10.80 o                         
   1   3   0        129.16        106.87        16.57 o                         
   2   3   0        900.10        843.16        36.92 o                         
   3   3   0        374.43        429.73        13.72 o                         
   4   3   0        178.15        131.85        20.46 o                         
   5   3   0          9.28         26.07        14.21 o                         
   6   3   0         43.72         19.41        14.33 o                         
   0   4   0        448.90        534.67        39.15 o                         
   1   4   0        200.08        159.22        17.31 o                         
   2   4   0         58.88         80.25        14.55 o                         
   3   4   0       1595.31       1678.56        42.41 o                         
   4   4   0         16.34         13.29         7.84 o                         
   5   4   0         57.69         62.79        15.02 o                         
   6   4   0          8.38        -12.67        12.67 o                         
   1   5   0        856.76        821.85        39.39 o                         
   2   5   0       2683.75       2863.62        88.66 o                         
   3   5   0        702.30        662.87        19.92 o                         
   4   5   0        156.61        162.02        15.19 o                         
   5   5   0         15.97         27.62        14.87 o                         
   6   5   0          0.23        -20.99        20.99 o                         
   0   6   0        493.83        600.61        47.95 o                         
   1   6   0       1654.85       1556.10        73.78 o                         
   2   6   0       3477.15       3773.64       104.41 o                         
   3   6   0          7.86          2.23        10.31 o                         
   4   6   0         74.92         65.16        13.14 o                         
   5   6   0         20.87         28.22        14.98 o                         
   6   6   0         84.19         20.67        28.51 o                         
   1   7   0        406.63        362.07        25.66 o                         
   2   7   0         24.85         36.99         8.22 o                         
   3   7   0        322.33        323.90        14.82 o                         
   4   7   0        815.44        837.81        36.02 o                         
   5   7   0         21.93         -0.27        16.70 o                         
   6   7   0        116.88        -11.74        28.50 o                         
   0   8   0         10.29         -6.85        29.48 o                         
   1   8   0       1689.91       1673.91        72.79 o                         
   2   8   0        499.98        476.54        15.67 o                         
   3   8   0        153.42        153.86        13.02 o                         
   4   8   0        132.36        126.94        15.36 o                         
   5   8   0          1.49         11.33        17.38 o                         
   6   8   0         10.74        296.31       218.32 o                         
   1   9   0          2.07          4.08        13.74 o                         
   2   9   0        171.32        160.05        10.56 o                         
   3   9   0        243.65        255.02        16.01 o                         
   4   9   0         16.03         35.75        15.96 o                         
   5   9   0         55.45         52.47        14.86 o                         
   0  10   0          1.61         12.06        22.03 o                         
   1  10   0          5.91          5.29         9.13 o                         
   2  10   0        142.31        142.68        11.02 o                         
   3  10   0         29.16         52.38        17.20 o                         
   4  10   0         17.19          8.40        15.83 o                         
   5  10   0          6.81          6.28        11.46 o                         
   1  11   0        893.39        914.57        26.79 o                         
   2  11   0        457.32        437.60        17.18 o                         
   3  11   0          3.27         -0.49        16.22 o                         
   4  11   0         56.54         39.01        20.75 o                         
   5  11   0         59.83         40.99        11.74 o                         
   0  12   0          2.29         -7.23        11.49 o                         
   1  12   0        441.93        443.29        16.57 o                         
   2  12   0        268.51        243.21        13.66 o                         
   3  12   0          6.46         11.15        17.51 o                         
   4  12   0        162.27        185.29        20.54 o                         
   5  12   0         49.56         47.98        14.73 o                         
   1  13   0        427.07        395.31        16.84 o                         
   2  13   0         21.64         16.24        11.58 o                         
   3  13   0        445.35        527.61        26.15 o                         
   4  13   0        475.68        573.10        48.70 o                         
   5  13   0         48.23         35.64        10.35 o                         
   0  14   0       1606.67       1691.64        70.65 o                         
   1  14   0         47.65         39.48        13.84 o                         
   2  14   0         78.76         83.83        12.82 o                         
   3  14   0        204.82        279.39        19.67 o                         
   4  14   0        169.45        225.73        18.41 o                         
   5  14   0         25.01         21.63        10.09 o                         
   1  15   0        182.50        178.07        16.30 o                         
   2  15   0        928.40       1079.24        40.68 o                         
   3  15   0         57.39         39.31        11.23 o                         
   4  15   0         88.65        114.51        16.18 o                         
   5  15   0          6.75        -12.73        12.73 o                         
   0  16   0        138.06        175.42        17.01 o                         
   1  16   0          0.56          5.87        14.89 o                         
   2  16   0          8.29          4.94        12.94 o                         
   3  16   0        333.53        362.50        18.90 o                         
   4  16   0        155.12        227.41        21.68 o                         
   5  16   0         15.48         60.46        19.28 o                         
   1  17   0        186.69        183.83        17.61 o                         
   2  17   0        377.74        363.63        39.90 o                         
   3  17   0          7.23          0.96        13.78 o                         
   4  17   0         48.97         54.52        13.47 o                         
   0  18   0        302.52        322.72        22.16 o                         
   1  18   0        775.55        806.01        32.99 o                         
   2  18   0          9.35          3.00        14.47 o                         
   3  18   0         37.60         39.14        14.28 o                         
   4  18   0          4.27         10.79        12.07 o                         
   1  19   0        189.84        215.04        17.99 o                         
   2  19   0         20.78         -6.88        13.87 o                         
   3  19   0         38.96         22.96        13.18 o                         
   4  19   0         72.60         61.56        11.22 o                         
   0  20   0       2155.04       2035.94       177.83 o                         
   1  20   0        391.74        408.84        23.12 o                         
   2  20   0         97.13         77.99        17.86 o                         
   3  20   0         25.53         36.04        16.94 o                         
   4  20   0        156.22        104.27        21.05 o                         
   1  21   0        187.45        199.69        16.91 o                         
   2  21   0         22.41         15.65        13.37 o                         
   3  21   0         38.17         26.92        12.73 o                         
   4  21   0          1.08         45.87        46.84 o                         
   0  22   0        157.75         10.75        26.15 o                         
   1  22   0        153.28        171.55        16.26 o                         
   2  22   0        244.96        266.27        20.91 o                         
   3  22   0          0.20          4.86        11.06 o                         
   1  23   0         28.35         29.32        15.21 o                         
   2  23   0         12.49         34.58        13.38 o                         
   3  23   0          0.03        -12.09        12.09 o                         
   0  24   0          0.38         -8.89        25.75 o                         
   1  24   0         90.98         87.41        16.75 o                         
   2  24   0         36.48         35.63        12.84 o                         
   3  24   0         57.35         14.38        21.27 o                         
   1  25   0         29.83         19.38        11.93 o                         
   2  25   0        145.49        119.77        14.81 o                         
   0  26   0         95.30         75.14        32.50 o                         
   1  26   0        111.80         75.16        10.54 o                         
   1  27   0         92.37        -15.14        32.62 o                         
  -6   1   1          1.04          0.33        12.26 o                         
  -5   1   1        285.66        351.84        23.23 o                         
  -4   1   1         24.70         24.14         9.44 o                         
  -3   1   1         10.81         12.30         7.84 o                         
  -2   1   1       3143.31       3111.54       126.49 o                         
  -1   1   1          0.58          5.49        16.35 o                         
   0   1   1       3214.62       3068.79       171.20 o                         
   1   1   1       3208.17       2827.54       157.67 o                         
   2   1   1          0.62         -0.30        15.75 o                         
   3   1   1        128.37        166.87         8.11 o                         
   4   1   1        156.47        146.47        10.41 o                         
   5   1   1          0.39        -11.17        11.17 o                         
   6   1   1         60.48         18.93        14.98 o                         
  -6   2   1        122.96         77.92        12.64 o                         
  -5   2   1          4.05          2.14         8.31 o                         
  -4   2   1        126.49        162.90        17.77 o                         
  -3   2   1         70.02         53.16         7.84 o                         
  -2   2   1        446.79        438.08        22.13 o                         
  -1   2   1         43.48         27.19        11.98 o                         
   0   2   1       1151.57       1281.51        58.74 o                         
   1   2   1       5994.16       5205.81       259.44 o                         
   2   2   1        792.37        698.81        32.32 o                         
   3   2   1       1070.19       1092.40        29.01 o                         
   4   2   1        109.74         82.77        10.44 o                         
   5   2   1        183.97        148.84        18.68 o                         
   6   2   1          6.56        -15.01        15.01 o                         
  -6   3   1        141.63        102.76        17.82 o                         
  -5   3   1        256.05        273.20        26.22 o                         
  -4   3   1        784.43        847.08        33.97 o                         
  -3   3   1        831.13        907.86        25.80 o                         
  -2   3   1        192.35        210.60        17.09 o                         
  -1   3   1       1000.55       1068.32        48.60 o                         
   0   3   1         55.49         78.77        15.82 o                         
   1   3   1        703.90        721.93        43.58 o                         
   2   3   1        474.76        487.42        27.27 o                         
   3   3   1        403.64        420.61        13.74 o                         
   4   3   1          3.83         -0.42        10.53 o                         
   5   3   1        120.33        124.89        18.01 o                         
   6   3   1        162.32         45.05        14.36 o                         
  -6   4   1         15.45        -19.06        19.06 o                         
  -5   4   1        149.77        137.67        20.98 o                         
  -4   4   1         27.21         24.64        15.63 o                         
  -3   4   1        265.88        276.58        12.16 o                         
  -2   4   1        207.39        244.69        16.57 o                         
  -1   4   1        625.63        578.67        32.12 o                         
   0   4   1       6442.10       6345.81       314.35 o                         
   1   4   1       5368.50       4843.32       204.48 o                         
   2   4   1       2776.17       2825.47       121.36 o                         
   3   4   1         22.72         18.52         8.28 o                         
   4   4   1        124.18        115.68        13.40 o                         
   5   4   1         21.29         24.36        16.97 o                         
   6   4   1         59.91        -13.08        13.08 o                         
  -6   5   1          0.50        -16.03        16.03 o                         
  -5   5   1         83.35         55.51        13.61 o                         
  -4   5   1        808.01        922.32        59.59 o                         
  -3   5   1       1002.99        984.91        29.64 o                         
  -2   5   1          1.57          8.12        10.32 o                         
  -1   5   1        189.92        187.58        18.97 o                         
   0   5   1       7418.92       7644.85       344.05 o                         
   1   5   1       1632.31       1622.03        71.11 o                         
   2   5   1         79.38         92.34        10.18 o                         
   3   5   1         88.10         90.43        10.11 o                         
   4   5   1         96.84         63.73        10.18 o                         
   5   5   1         22.55         18.15        17.95 o                         
   6   5   1          0.37        -25.52        25.52 o                         
  -6   6   1          8.73        -30.31        30.31 o                         
  -5   6   1        206.92        212.26        17.31 o                         
  -4   6   1        413.91        496.50        18.44 o                         
  -3   6   1        849.39        901.89        27.99 o                         
  -2   6   1        439.19        390.10        14.98 o                         
  -1   6   1         41.75         25.48        18.79 o                         
   0   6   1         51.10         41.83        19.11 o                         
   1   6   1        185.34        171.03        19.07 o                         
   2   6   1       3036.96       3240.71        95.40 o                         
   3   6   1        832.40        827.09        28.03 o                         
   4   6   1         48.56         30.25         9.69 o                         
   5   6   1         65.90         82.45        18.34 o                         
   6   6   1          2.80         42.56        29.19 o                         
  -6   7   1          1.12         60.75        28.75 o                         
  -5   7   1         46.35         52.99        15.68 o                         
  -4   7   1        166.49        165.52        14.66 o                         
  -3   7   1          0.66         -6.80        10.73 o                         
  -2   7   1        324.73        300.33        12.46 o                         
  -1   7   1        751.93        781.85        41.86 o                         
   0   7   1       2523.52       2645.66       113.22 o                         
   1   7   1        425.20        403.97        25.18 o                         
   2   7   1         78.31         85.72         9.72 o                         
   3   7   1        234.67        248.75        13.87 o                         
   4   7   1         50.10         36.58        10.40 o                         
   5   7   1         48.01         24.68        10.72 o                         
   6   7   1         10.86         -5.96        28.27 o                         
  -6   8   1        121.60          4.61        39.09 o                         
  -5   8   1          7.10         21.00        15.02 o                         
  -4   8   1        259.86        314.36        18.71 o                         
  -3   8   1         69.57         80.06        11.20 o                         
  -2   8   1       1215.94       1193.93        33.66 o                         
  -1   8   1       2501.26       2387.61       111.27 o                         
   0   8   1         82.99         61.48        18.78 o                         
   1   8   1         12.30         -0.13        19.32 o                         
   2   8   1        209.92        224.84        11.19 o                         
   3   8   1        223.93        238.78        13.27 o                         
   4   8   1         11.10          0.72        15.96 o                         
   5   8   1          3.61          6.43        10.86 o                         
  -5   9   1         24.33         52.35        14.94 o                         
  -4   9   1          7.22          7.39        16.24 o                         
  -3   9   1         10.61          3.35        10.69 o                         
  -2   9   1        159.36        165.77        11.14 o                         
  -1   9   1        312.72        300.66        15.71 o                         
   0   9   1         53.47         76.53        19.79 o                         
   1   9   1        606.02        582.75        24.43 o                         
   2   9   1         37.54         45.59         9.53 o                         
   3   9   1        440.56        454.30        20.34 o                         
   4   9   1       1430.67       1720.12        94.70 o                         
   5   9   1        160.93        207.00        18.50 o                         
  -5  10   1          6.59         18.15        16.95 o                         
  -4  10   1          6.62         23.80        16.39 o                         
  -3  10   1        193.71        169.71        20.42 o                         
  -2  10   1       1927.75       1910.40        52.92 o                         
  -1  10   1       4667.54       4443.90       122.87 o                         
   0  10   1       4309.52       4468.45       142.88 o                         
   1  10   1         11.68          3.16         8.26 o                         
   2  10   1         83.42         74.60        10.84 o                         
   3  10   1         13.06         12.50        15.54 o                         
   4  10   1         17.05         21.81        19.40 o                         
   5  10   1         53.08         68.16        12.97 o                         
  -5  11   1          8.65         10.01        15.98 o                         
  -4  11   1         15.81         22.46        14.66 o                         
  -3  11   1          6.37          3.31        18.40 o                         
  -2  11   1         49.28         47.58        10.97 o                         
  -1  11   1         98.45        128.43         9.76 o                         
   0  11   1       2288.47       2353.24        58.65 o                         
   1  11   1        211.52        197.14         9.34 o                         
   2  11   1        383.98        422.30        16.39 o                         
   3  11   1        647.38        647.94        31.34 o                         
   4  11   1         76.10         72.97        20.96 o                         
   5  11   1        317.12        375.82        34.09 o                         
  -5  12   1         61.00         69.16        14.71 o                         
  -4  12   1         57.83         63.30        18.37 o                         
  -3  12   1       1126.83       1131.71        51.30 o                         
  -2  12   1        984.69        900.69        32.52 o                         
  -1  12   1        294.95        305.68        12.71 o                         
   0  12   1          5.35          2.79         8.22 o                         
   1  12   1        846.04        866.70        23.25 o                         
   2  12   1          6.12          9.45        12.29 o                         
   3  12   1          0.26         -5.27        17.27 o                         
   4  12   1         11.15         13.84        19.49 o                         
   5  12   1          0.13         16.06        12.52 o                         
  -5  13   1          0.56          3.15        12.64 o                         
  -4  13   1         82.07         95.11        19.78 o                         
  -3  13   1         15.92         26.53        13.04 o                         
  -2  13   1        101.82         88.07        12.74 o                         
  -1  13   1        734.14        717.46        23.94 o                         
   0  13   1        367.25        364.25        13.49 o                         
   1  13   1          2.49          4.93         9.51 o                         
   2  13   1         44.54         38.67        11.45 o                         
   3  13   1          0.96          4.16        12.54 o                         
   4  13   1        195.51        267.03        22.11 o                         
   5  13   1          8.10         24.63        11.47 o                         
  -5  14   1          0.71          6.08        13.60 o                         
  -4  14   1         80.31        106.26        18.73 o                         
  -3  14   1         42.53         47.88        13.61 o                         
  -2  14   1        620.04        634.97        24.42 o                         
  -1  14   1        120.80        141.03        11.93 o                         
   0  14   1         20.58         12.65         9.72 o                         
   1  14   1        887.19        849.02        28.50 o                         
   2  14   1         11.19         -3.24        11.88 o                         
   3  14   1        599.48        677.63        32.48 o                         
   4  14   1         79.22         97.27        16.88 o                         
   5  14   1         22.61         22.15        10.95 o                         
  -5  15   1         66.92         85.74        19.52 o                         
  -4  15   1        237.05        307.54        25.41 o                         
  -3  15   1         80.22         44.52        16.88 o                         
  -2  15   1          0.11         -3.41        13.76 o                         
  -1  15   1          6.09          7.43        11.09 o                         
   0  15   1         66.59         62.93        10.84 o                         
   1  15   1        808.97        777.99        28.63 o                         
   2  15   1        316.17        304.40        16.24 o                         
   3  15   1        205.12        265.31        18.39 o                         
   4  15   1         11.84         24.72        15.14 o                         
   5  15   1         17.55         13.62        40.46 o                         
  -5  16   1         14.82         11.49        14.09 o                         
  -4  16   1         37.52         42.15        15.67 o                         
  -3  16   1         26.11          7.75        14.15 o                         
  -2  16   1        383.99        413.21        21.52 o                         
  -1  16   1         82.65         72.09        11.53 o                         
   0  16   1        592.14        560.50        20.74 o                         
   1  16   1        298.53        304.15        17.06 o                         
   2  16   1       1212.87       1327.84        44.74 o                         
   3  16   1         32.73          4.25        11.77 o                         
   4  16   1         65.22         55.33        14.14 o                         
   5  16   1          0.49        100.14        97.25 o                         
  -4  17   1        131.81        195.54        15.42 o                         
  -3  17   1        110.13        109.22        16.43 o                         
  -2  17   1         33.81         23.97        11.65 o                         
  -1  17   1         65.79         49.28        10.86 o                         
   0  17   1        209.47        234.23        15.26 o                         
   1  17   1        285.97        276.41        19.65 o                         
   2  17   1          7.68         -2.58        11.13 o                         
   3  17   1         41.53         38.82        13.31 o                         
   4  17   1         98.04        125.41        15.74 o                         
  -4  18   1          5.64          2.64        13.29 o                         
  -3  18   1        156.17        127.89        28.61 o                         
  -2  18   1         31.59         21.76        15.08 o                         
  -1  18   1        626.94        626.23        28.63 o                         
   0  18   1        320.21        327.39        18.17 o                         
   1  18   1        372.24        413.29        20.72 o                         
   2  18   1          4.21         -0.78        11.36 o                         
   3  18   1        236.64        292.71        18.07 o                         
   4  18   1         32.56         47.39        12.98 o                         
  -4  19   1         21.05         29.94        11.05 o                         
  -3  19   1          5.99         -2.30        12.56 o                         
  -2  19   1        350.74        336.34        26.16 o                         
  -1  19   1         67.14         68.50        15.85 o                         
   0  19   1        100.35        106.04        15.21 o                         
   1  19   1         10.70         35.63        15.15 o                         
   2  19   1          8.88         -2.58        10.97 o                         
   3  19   1         66.38         48.58        16.48 o                         
   4  19   1         19.15         21.61        11.16 o                         
  -4  20   1        124.63        127.15        22.68 o                         
  -3  20   1          2.55         17.42        13.61 o                         
  -2  20   1         64.00         52.22        14.88 o                         
  -1  20   1         37.71         63.99        15.70 o                         
   0  20   1        322.71        347.19        18.74 o                         
   1  20   1          4.31          0.59        14.65 o                         
   2  20   1         50.86         34.99        11.86 o                         
   3  20   1         10.34         -5.67        11.97 o                         
   4  20   1         36.20          0.77        21.89 o                         
  -4  21   1          0.66        -10.07        21.25 o                         
  -3  21   1        111.24        141.27        14.48 o                         
  -2  21   1         80.09         48.81        14.47 o                         
  -1  21   1         79.41         70.98        16.06 o                         
   0  21   1        207.91        173.66        18.16 o                         
   1  21   1         30.10         30.10        16.33 o                         
   2  21   1          1.47          4.92        11.69 o                         
   3  21   1          0.75        -12.04        12.65 o                         
  -3  22   1          2.96         -8.20        12.52 o                         
  -2  22   1          0.25         -6.52        12.01 o                         
  -1  22   1         50.24         41.78        14.07 o                         
   0  22   1        365.86        308.73        62.03 o                         
   1  22   1        191.26        212.88        17.88 o                         
   2  22   1        134.56        151.35        14.67 o                         
   3  22   1         25.60         50.36        11.89 o                         
  -3  23   1         83.19         66.02        10.49 o                         
  -2  23   1          4.28          2.94        14.15 o                         
  -1  23   1        216.20        197.86        14.07 o                         
   0  23   1         92.62         22.39        23.52 o                         
   1  23   1          1.34          0.21        16.23 o                         
   2  23   1         43.45         33.25        14.83 o                         
   3  23   1         57.08         10.76        15.35 o                         
  -3  24   1         15.20        -34.17        34.17 o                         
  -2  24   1          0.61          1.53        11.60 o                         
  -1  24   1         30.21         32.34        13.49 o                         
   0  24   1         24.52         29.06        13.51 o                         
   1  24   1        471.50        489.25        27.18 o                         
   2  24   1        155.63        174.60        24.44 o                         
   3  24   1         61.66        173.54        48.08 o                         
  -2  25   1          6.23        -10.35        10.35 o                         
  -1  25   1          3.72          6.97        13.02 o                         
   0  25   1        166.49        144.51        18.70 o                         
   1  25   1        191.54        172.54        13.76 o                         
   2  25   1          3.52         -9.01        11.87 o                         
  -1  26   1          4.74         14.61        11.90 o                         
   0  26   1          1.87          5.65        14.29 o                         
   1  26   1          6.60         -7.69        10.59 o                         
  -1  27   1         22.76        -10.71        32.14 o                         
   0  27   1         13.96         -6.64        26.03 o                         
   1  27   1          2.34        337.61        69.22 o                         
  -6   0   2         72.67         38.05        16.77 o                         
  -5   0   2        172.98        152.50        33.48 o                         
  -4   0   2        642.17        668.28        42.22 o                         
  -3   0   2        751.03        690.63        36.43 o                         
  -2   0   2       4065.83       3904.36       234.94 o                         
  -1   0   2         14.99          6.71        11.60 o                         
   0   0   2        414.71        306.25        42.98 o                         
   1   0   2        558.91        538.78        35.41 o                         
   2   0   2        533.34        437.71        36.87 o                         
   3   0   2        376.47        302.78        15.59 o                         
   4   0   2       1236.84       1217.23        39.25 o                         
   5   0   2          9.69          3.19        20.52 o                         
   6   0   2          1.84         32.36        24.86 o                         
  -6   1   2          1.18        -11.64        11.64 o                         
  -5   1   2          2.49         15.40        18.61 o                         
  -4   1   2        132.46        110.27        12.91 o                         
  -3   1   2        560.44        572.31        19.93 o                         
  -2   1   2       3876.92       3981.88       176.81 o                         
  -1   1   2       1260.26       1354.11        66.74 o                         
   0   1   2       9310.59       7881.07       529.65 o                         
   1   1   2         67.60         43.71        14.00 o                         
   2   1   2       2211.14       2118.72        91.31 o                         
   3   1   2       2697.89       2629.81        61.05 o                         
   4   1   2        134.24         95.91        10.39 o                         
   5   1   2          0.16         -5.52        14.21 o                         
   6   1   2         22.12         52.68        27.99 o                         
  -6   2   2         36.96          8.31        11.70 o                         
  -5   2   2        492.47        561.46        55.94 o                         
  -4   2   2        569.47        598.17        38.20 o                         
  -3   2   2       1169.09       1265.26        35.06 o                         
  -2   2   2          8.30         -4.46        14.36 o                         
  -1   2   2         80.87        109.49        24.82 o                         
   0   2   2        683.90        727.22        35.11 o                         
   1   2   2       2505.13       2268.51       103.36 o                         
   2   2   2        272.49        364.91        24.98 o                         
   3   2   2        841.28        876.56        23.88 o                         
   4   2   2        179.66        162.64        12.37 o                         
   5   2   2         49.63         51.75        16.06 o                         
   6   2   2         62.20         52.40        28.31 o                         
  -6   3   2         12.88        -13.55        13.94 o                         
  -5   3   2          1.94         33.77        16.69 o                         
  -4   3   2          0.95         23.30        16.64 o                         
  -3   3   2         32.03         28.82        10.00 o                         
  -2   3   2        363.40        352.90        25.67 o                         
  -1   3   2       4920.65       5004.68       227.19 o                         
   0   3   2       3942.10       3802.95       149.36 o                         
   1   3   2      26832.11      27532.53      1594.83 o                         
   2   3   2        254.47        210.29        13.90 o                         
   3   3   2        475.25        524.08        17.05 o                         
   4   3   2        171.04        163.51        13.32 o                         
   5   3   2        128.54         84.15        17.18 o                         
   6   3   2         96.90         63.31        45.87 o                         
  -6   4   2          5.65        -18.39        18.39 o                         
  -5   4   2        151.64        258.30        17.98 o                         
  -4   4   2        494.72        546.48        28.14 o                         
  -3   4   2         59.14         74.88         9.56 o                         
  -2   4   2        305.48        305.08        18.17 o                         
  -1   4   2        607.18        593.62        27.43 o                         
   0   4   2          4.42         -4.58        13.92 o                         
   1   4   2      23940.38      23122.33      1149.06 o                         
   2   4   2        270.97        334.34        26.58 o                         
   3   4   2        140.53        144.29        10.77 o                         
   4   4   2        162.53        146.13        13.83 o                         
   5   4   2         68.44         31.99         9.98 o                         
   6   4   2          8.04        110.90        36.49 o                         
  -6   5   2          0.45        -19.58        19.58 o                         
  -5   5   2        105.61         90.43        16.72 o                         
  -4   5   2        579.89        592.21        24.93 o                         
  -3   5   2         16.10         31.27         9.85 o                         
  -2   5   2        386.22        330.27        12.82 o                         
  -1   5   2        481.90        431.90        24.93 o                         
   0   5   2         55.29         63.37        15.38 o                         
   1   5   2       3269.55       3379.79       153.91 o                         
   2   5   2        629.13        657.62        23.41 o                         
   3   5   2         90.76        107.56        11.90 o                         
   4   5   2         48.38         54.15        13.32 o                         
   5   5   2        252.79        287.00        22.39 o                         
   6   5   2         15.88         53.29        46.15 o                         
  -6   6   2         13.89         46.11        24.75 o                         
  -5   6   2          4.87          7.93        10.51 o                         
  -4   6   2        254.61        277.04        16.68 o                         
  -3   6   2         12.98         -2.25        10.51 o                         
  -2   6   2       1445.87       1646.44        42.85 o                         
  -1   6   2       1673.67       1554.63        62.68 o                         
   0   6   2       4077.89       3922.78       153.35 o                         
   1   6   2        370.15        304.18        21.80 o                         
   2   6   2       2255.81       2353.93        65.17 o                         
   3   6   2         12.06         16.18        11.32 o                         
   4   6   2         34.19         41.76        13.74 o                         
   5   6   2          4.10          3.43        10.92 o                         
  -6   7   2         85.96         43.07        23.14 o                         
  -5   7   2        214.29        223.59        23.40 o                         
  -4   7   2         86.28        100.52        15.96 o                         
  -3   7   2        170.06        191.37        13.18 o                         
  -2   7   2        180.39        208.05        11.08 o                         
  -1   7   2         42.95         31.95        15.50 o                         
   0   7   2          9.33         -6.27        18.30 o                         
   1   7   2         62.22         79.47        17.65 o                         
   2   7   2        986.54       1068.62        32.13 o                         
   3   7   2        211.21        239.48        14.39 o                         
   4   7   2        135.98         82.36        17.82 o                         
   5   7   2         11.98          4.76        11.95 o                         
  -5   8   2          0.43        -13.08        13.08 o                         
  -4   8   2         32.46         30.68        17.14 o                         
  -3   8   2        924.49        968.94        34.35 o                         
  -2   8   2         10.58         -0.46         8.50 o                         
  -1   8   2       1093.54       1051.35        45.09 o                         
   0   8   2        283.49        258.73        21.96 o                         
   1   8   2        417.31        379.07        22.49 o                         
   2   8   2       1823.64       1971.44        60.71 o                         
   3   8   2        285.70        294.21        14.91 o                         
   4   8   2        228.77        267.32        19.23 o                         
   5   8   2         19.23         20.56        15.29 o                         
  -5   9   2         14.35         16.73        13.10 o                         
  -4   9   2        247.42        252.53        22.77 o                         
  -3   9   2        751.40        772.12        36.47 o                         
  -2   9   2         71.77         89.11         8.87 o                         
  -1   9   2       2228.94       2378.91        73.85 o                         
   0   9   2         70.67         70.70        19.16 o                         
   1   9   2         15.91         13.99         9.50 o                         
   2   9   2        448.83        471.41        16.77 o                         
   3   9   2          1.44          3.43        13.81 o                         
   4   9   2         93.18        124.74        23.65 o                         
   5   9   2         71.59         62.56        11.41 o                         
  -5  10   2         18.29         37.88        13.00 o                         
  -4  10   2          4.13         13.30        14.64 o                         
  -3  10   2         51.58         35.16        13.91 o                         
  -2  10   2         42.67         59.07        10.45 o                         
  -1  10   2        148.06        126.04         9.19 o                         
   0  10   2         20.17         16.32         9.81 o                         
   1  10   2        389.37        405.04        12.51 o                         
   2  10   2         38.10         46.54        10.09 o                         
   3  10   2        117.33        153.91        14.77 o                         
   4  10   2        128.58        134.79        17.44 o                         
   5  10   2          5.56        -10.94        12.25 o                         
  -5  11   2          1.94        305.35        88.80 o                         
  -4  11   2         11.65          3.20        15.30 o                         
  -3  11   2        220.35        240.45        16.96 o                         
  -2  11   2         21.21         16.95        11.22 o                         
  -1  11   2        717.93        726.19        20.55 o                         
   0  11   2          2.50          1.76         8.62 o                         
   1  11   2        341.81        350.42        11.52 o                         
   2  11   2          0.17         -0.24        11.45 o                         
   3  11   2        194.73        223.42        18.96 o                         
   4  11   2         26.68         29.78        16.05 o                         
   5  11   2         99.99        124.41        16.18 o                         
  -5  12   2         26.60         -2.75        16.17 o                         
  -4  12   2          1.68        -17.75        17.75 o                         
  -3  12   2        206.36        234.79        21.17 o                         
  -2  12   2         14.16          2.89        12.44 o                         
  -1  12   2        548.98        494.36        18.00 o                         
   0  12   2       1477.90       1438.29        42.64 o                         
   1  12   2        694.47        690.57        19.34 o                         
   2  12   2        301.12        295.86        15.42 o                         
   3  12   2         19.87         33.99        12.06 o                         
   4  12   2         12.03         26.06        21.08 o                         
   5  12   2         89.55         86.57        13.85 o                         
  -5  13   2        212.29        235.46        33.20 o                         
  -4  13   2         92.01         89.28        20.75 o                         
  -3  13   2          4.30          5.27        14.16 o                         
  -2  13   2         16.23          9.09        13.14 o                         
  -1  13   2          5.27          9.47        10.28 o                         
   0  13   2        485.28        503.40        19.73 o                         
   1  13   2         64.20         37.09         9.50 o                         
   2  13   2         47.32         32.94        10.91 o                         
   3  13   2          1.80         -6.00         7.91 o                         
   4  13   2        150.07        173.71        26.30 o                         
   5  13   2         73.76        118.17        14.32 o                         
  -5  14   2          7.16         23.98        15.54 o                         
  -4  14   2        202.88        203.40        19.27 o                         
  -3  14   2         13.82          5.71        12.53 o                         
  -2  14   2          7.14         12.25        13.84 o                         
  -1  14   2       1443.77       1318.19        43.19 o                         
   0  14   2       2766.76       2739.62        85.55 o                         
   1  14   2        513.60        492.94        18.45 o                         
   2  14   2        267.28        317.23        16.39 o                         
   3  14   2          1.22          5.08         9.44 o                         
   4  14   2         12.81         40.43        20.35 o                         
   5  14   2          2.18          9.09         8.84 o                         
  -5  15   2         14.92          6.76        13.41 o                         
  -4  15   2         69.47         43.71        14.09 o                         
  -3  15   2        105.90         57.82        22.85 o                         
  -2  15   2         84.31         69.38        13.66 o                         
  -1  15   2        503.83        506.18        20.18 o                         
   0  15   2        256.39        281.96        15.52 o                         
   1  15   2         21.82          8.70        10.42 o                         
   2  15   2         76.50         71.30        12.29 o                         
   3  15   2          2.10          0.56        17.50 o                         
   4  15   2         36.24         27.09        18.78 o                         
   5  15   2         92.12         82.75        89.06 o                         
  -5  16   2         37.96        144.26        31.79 o                         
  -4  16   2         58.37         65.78        17.78 o                         
  -3  16   2         94.08         39.69        23.02 o                         
  -2  16   2        319.69        279.13        33.76 o                         
  -1  16   2         19.48          7.09        11.63 o                         
   0  16   2        459.11        489.43        20.98 o                         
   1  16   2       1334.54       1315.16        49.57 o                         
   2  16   2          0.49         -1.56        11.35 o                         
   3  16   2          7.22          7.46        11.67 o                         
   4  16   2         55.84         86.38        17.88 o                         
  -4  17   2         15.87         20.33        15.96 o                         
  -3  17   2        546.30        647.40        44.18 o                         
  -2  17   2         79.82         42.88        19.64 o                         
  -1  17   2          2.15          9.50        11.96 o                         
   0  17   2        106.71        105.69        14.68 o                         
   1  17   2         34.41         50.63        14.18 o                         
   2  17   2        496.67        500.62        35.91 o                         
   3  17   2         15.35         25.74        13.63 o                         
   4  17   2         22.63         31.28        16.72 o                         
  -4  18   2        209.13        254.99        26.51 o                         
  -3  18   2         71.04         39.13        17.37 o                         
  -2  18   2        149.83        111.17        26.53 o                         
  -1  18   2        180.40        115.67        21.36 o                         
   0  18   2        220.72        238.52        17.90 o                         
   1  18   2         54.79         48.90        14.13 o                         
   2  18   2         24.63         15.31         8.01 o                         
   3  18   2         93.58        107.13        14.68 o                         
   4  18   2          8.30         25.93        16.16 o                         
  -4  19   2         72.06         84.78        13.81 o                         
  -3  19   2        172.35        215.92        30.10 o                         
  -2  19   2        264.57        170.13        35.70 o                         
  -1  19   2          9.85         -9.29         9.29 o                         
   0  19   2          0.07          2.90        14.12 o                         
   1  19   2        315.79        327.37        19.47 o                         
   2  19   2        233.52        226.95        27.99 o                         
   3  19   2        519.13        650.37        87.81 o                         
   4  19   2         10.96         15.29        10.71 o                         
  -4  20   2         30.61         -5.73        12.65 o                         
  -3  20   2        219.22        303.62        44.41 o                         
  -2  20   2        462.57        428.91        47.76 o                         
  -1  20   2         12.70         10.55        10.07 o                         
   0  20   2         53.09         55.20        13.76 o                         
   1  20   2         11.29          2.61        15.97 o                         
   2  20   2         94.64         87.29        11.97 o                         
   3  20   2         92.89        123.85        14.89 o                         
   4  20   2         79.84        129.78        20.96 o                         
  -3  21   2          7.69         -5.04        13.49 o                         
  -2  21   2        198.65        198.64        16.51 o                         
  -1  21   2        514.54        548.33        24.93 o                         
   0  21   2        415.67        393.95        39.29 o                         
   1  21   2        105.66        117.55        16.36 o                         
   2  21   2        353.01        436.74        31.60 o                         
   3  21   2        164.73        281.31        25.64 o                         
  -3  22   2        282.34        362.63        27.28 o                         
  -2  22   2          1.59         -8.15        13.85 o                         
  -1  22   2         23.78         22.13        15.36 o                         
   0  22   2          9.55          9.15         9.53 o                         
   1  22   2         32.95         35.54        17.84 o                         
   2  22   2          6.23         -3.03        16.93 o                         
   3  22   2         48.58         75.64        16.58 o                         
  -3  23   2        201.51        141.53        43.44 o                         
  -2  23   2          3.99          2.86        11.71 o                         
  -1  23   2         51.18         41.10        13.87 o                         
   0  23   2        155.67        185.49        16.95 o                         
   1  23   2         80.16         98.74        16.63 o                         
   2  23   2        117.39        162.31        17.20 o                         
   3  23   2          4.14        -15.73        16.61 o                         
  -2  24   2          4.07          4.38        11.08 o                         
  -1  24   2         13.13          6.68        11.85 o                         
   0  24   2        127.76        141.77        16.55 o                         
   1  24   2        132.02        127.02        16.37 o                         
   2  24   2         23.37          3.32        14.90 o                         
  -2  25   2          0.78        -11.11        11.11 o                         
  -1  25   2          0.11         -7.60        10.18 o                         
   0  25   2         42.00         18.52        19.01 o                         
   1  25   2         25.53         32.29        13.56 o                         
   2  25   2          2.77          6.44        22.64 o                         
  -1  26   2         84.84         55.04        12.72 o                         
   0  26   2         57.54         47.91        13.70 o                         
   1  26   2         23.57         -0.15        18.49 o                         
   0  27   2          0.04         13.75        34.43 o                         
  -6   1   3         14.39          3.72        12.97 o                         
  -5   1   3        197.80        199.21        17.71 o                         
  -4   1   3         21.66         -0.73        16.23 o                         
  -3   1   3         97.38        135.54        12.80 o                         
  -2   1   3         54.32         58.63        10.06 o                         
  -1   1   3         18.95         -0.01         8.26 o                         
   0   1   3        508.81        432.73        32.61 o                         
   1   1   3         64.90         45.70        14.31 o                         
   2   1   3         13.18         -0.99         9.57 o                         
   3   1   3        139.69        148.82        12.01 o                         
   4   1   3         99.21         68.97        10.54 o                         
   5   1   3          0.77          9.01        16.76 o                         
   6   1   3         75.06        159.95        58.52 o                         
  -6   2   3          8.93          8.04        14.00 o                         
  -5   2   3        114.96        133.00        15.64 o                         
  -4   2   3         27.16         19.78        14.72 o                         
  -3   2   3        624.63        647.56        19.80 o                         
  -2   2   3       4473.50       4805.33       156.29 o                         
  -1   2   3        188.51        140.76        14.08 o                         
   0   2   3          4.44          4.59         9.08 o                         
   1   2   3        379.92        296.17        18.57 o                         
   2   2   3        748.22        745.50        23.47 o                         
   3   2   3         55.41         67.84        11.38 o                         
   4   2   3         40.28          6.44         8.65 o                         
   5   2   3         44.56         25.81        16.30 o                         
   6   2   3         37.29          0.06        56.19 o                         
  -6   3   3         42.08         -1.61        29.46 o                         
  -5   3   3         15.34         30.66        14.85 o                         
  -4   3   3         31.53         12.18         8.26 o                         
  -3   3   3        232.80        263.03        12.09 o                         
  -2   3   3        574.11        651.32        25.30 o                         
  -1   3   3        805.52        716.76        35.31 o                         
   0   3   3          6.58          7.11        11.80 o                         
   1   3   3       1506.41       1562.37        97.22 o                         
   2   3   3        888.73        878.89        25.87 o                         
   3   3   3        893.79        875.38        30.62 o                         
   4   3   3        360.43        391.69        23.45 o                         
   5   3   3        131.43        121.01        15.49 o                         
   6   3   3          1.92        -26.28        34.14 o                         
  -6   4   3          8.46        -16.42        16.42 o                         
  -5   4   3          0.60         16.91        14.25 o                         
  -4   4   3        768.92        814.45        40.45 o                         
  -3   4   3        821.39        866.75        26.28 o                         
  -2   4   3        244.62        194.65        12.12 o                         
  -1   4   3       8650.22       8222.70       300.42 o                         
   0   4   3       1614.38       1562.12        68.32 o                         
   1   4   3        748.81        905.56        63.23 o                         
   2   4   3         20.34         28.19        10.82 o                         
   3   4   3        242.70        277.26        14.60 o                         
   4   4   3         94.08         89.35        17.25 o                         
   5   4   3         54.22         11.51        11.10 o                         
  -6   5   3         55.40        274.11       194.19 o                         
  -5   5   3         37.43         78.30        22.37 o                         
  -4   5   3         13.85         13.34        12.35 o                         
  -3   5   3        141.87        161.81        11.56 o                         
  -2   5   3         14.26         17.21         8.45 o                         
  -1   5   3        160.47        177.47        14.50 o                         
   0   5   3        312.82        303.23        20.19 o                         
   1   5   3        111.18        100.65        18.83 o                         
   2   5   3        244.60        227.38        11.59 o                         
   3   5   3        156.40        163.32        13.30 o                         
   4   5   3        743.61        757.28        43.43 o                         
   5   5   3        192.60        172.18        28.21 o                         
  -6   6   3          6.14         31.31        25.87 o                         
  -5   6   3          5.38         17.55        13.81 o                         
  -4   6   3         10.94         -6.18        14.35 o                         
  -3   6   3        294.85        287.24        16.85 o                         
  -2   6   3       1317.39       1336.68        35.80 o                         
  -1   6   3          6.54          0.75        12.06 o                         
   0   6   3       1042.11       1107.65        49.91 o                         
   1   6   3       1908.96       1971.81        85.34 o                         
   2   6   3        966.14        978.18        28.01 o                         
   3   6   3        409.00        405.23        19.14 o                         
   4   6   3         70.94         83.62        17.84 o                         
   5   6   3         70.44         42.08        11.36 o                         
  -5   7   3          0.32         -2.16        14.41 o                         
  -4   7   3        192.91        222.87        21.99 o                         
  -3   7   3        475.13        525.34        18.80 o                         
  -2   7   3        279.79        300.34        11.43 o                         
  -1   7   3        971.15        934.77        39.90 o                         
   0   7   3       1112.85       1104.85        49.24 o                         
   1   7   3       1770.41       1845.99        68.34 o                         
   2   7   3         16.22         13.94         8.53 o                         
   3   7   3        282.67        304.53        16.26 o                         
   4   7   3         13.10         28.59        15.72 o                         
   5   7   3         26.16         36.19        12.39 o                         
  -5   8   3        311.13        299.84        49.34 o                         
  -4   8   3        246.88        190.15        37.42 o                         
  -3   8   3         14.63        -10.65        10.65 o                         
  -2   8   3        270.51        249.56        10.83 o                         
  -1   8   3        150.67        126.70        10.96 o                         
   0   8   3         21.22         48.21        15.97 o                         
   1   8   3       3701.70       3735.70       103.06 o                         
   2   8   3        778.16        901.51        34.75 o                         
   3   8   3        188.62        214.53        17.48 o                         
   4   8   3         27.43         17.63        14.74 o                         
   5   8   3          9.66          4.79        12.54 o                         
  -5   9   3         34.78         32.20        11.76 o                         
  -4   9   3        542.08        649.78        49.24 o                         
  -3   9   3       1016.44        989.14        76.43 o                         
  -2   9   3         46.57         39.11         9.24 o                         
  -1   9   3        196.09        165.54         9.38 o                         
   0   9   3       1800.26       1863.64        53.87 o                         
   1   9   3       1436.79       1313.56        33.19 o                         
   2   9   3       1743.61       1982.13        59.27 o                         
   3   9   3         37.05         43.59        13.99 o                         
   4   9   3         31.08         12.80        13.32 o                         
   5   9   3         10.69        -10.86        10.86 o                         
  -5  10   3          1.15         10.94        13.81 o                         
  -4  10   3        233.99        171.44        26.90 o                         
  -3  10   3        974.50       1014.50        36.11 o                         
  -2  10   3        147.22        187.09        10.87 o                         
  -1  10   3       1085.11       1125.90        28.04 o                         
   0  10   3        995.68       1010.72        29.84 o                         
   1  10   3        859.92        826.81        21.89 o                         
   2  10   3        773.52        846.84        27.57 o                         
   3  10   3        493.89        554.42        24.08 o                         
   4  10   3        323.49        321.13        35.44 o                         
   5  10   3        101.69        113.05        13.92 o                         
  -5  11   3         79.49         86.68        16.48 o                         
  -4  11   3        150.58        158.16        19.68 o                         
  -3  11   3        248.73        250.86        18.36 o                         
  -2  11   3        487.37        465.09        20.80 o                         
  -1  11   3        452.58        466.39        17.04 o                         
   0  11   3       1993.61       1984.77        52.56 o                         
   1  11   3       1408.28       1376.02        35.53 o                         
   2  11   3        436.25        503.93        22.77 o                         
   3  11   3        658.98        709.78        31.58 o                         
   4  11   3        216.05        207.40        23.86 o                         
   5  11   3         19.00         50.80        14.53 o                         
  -5  12   3        337.53        442.97        58.45 o                         
  -4  12   3         69.70         63.68        17.24 o                         
  -3  12   3         21.30         15.76         9.94 o                         
  -2  12   3         46.48         36.69        14.54 o                         
  -1  12   3        149.12        164.43        12.15 o                         
   0  12   3          8.46         -2.47        10.04 o                         
   1  12   3        248.96        227.96        11.90 o                         
   2  12   3        857.45        882.46        31.55 o                         
   3  12   3        703.44        803.53        35.92 o                         
   4  12   3         52.47         58.79        18.79 o                         
   5  12   3         32.19         26.22        15.32 o                         
  -5  13   3         45.47         72.20        13.68 o                         
  -4  13   3         49.63         67.20        16.92 o                         
  -3  13   3        174.26        131.38        30.83 o                         
  -2  13   3          0.03         -1.09        15.06 o                         
  -1  13   3         77.47         72.62        11.95 o                         
   0  13   3        573.78        554.48        18.99 o                         
   1  13   3        401.29        416.41        16.85 o                         
   2  13   3        153.65        178.45        14.40 o                         
   3  13   3        231.11        267.44        18.95 o                         
   4  13   3         64.27         63.23        20.52 o                         
   5  13   3         57.10         59.61        11.77 o                         
  -5  14   3         29.70         24.08        10.04 o                         
  -4  14   3          1.89         -0.72        16.55 o                         
  -3  14   3         43.53         21.08        15.44 o                         
  -2  14   3         36.40         81.27        15.34 o                         
  -1  14   3        198.15        186.10        14.15 o                         
   0  14   3        530.96        529.82        21.36 o                         
   1  14   3         27.12         31.80        11.22 o                         
   2  14   3        483.54        505.26        22.83 o                         
   3  14   3         45.60         21.73        11.74 o                         
   4  14   3          5.64         70.82        19.64 o                         
   5  14   3         20.88         10.21        13.70 o                         
  -5  15   3         40.50        -18.15        18.15 o                         
  -4  15   3        179.96        224.39        21.27 o                         
  -3  15   3         33.92         13.96        13.47 o                         
  -2  15   3        118.07         85.12        15.80 o                         
  -1  15   3         14.33         11.25        12.75 o                         
   0  15   3        179.33        195.51        15.07 o                         
   1  15   3         15.87         18.03        12.83 o                         
   2  15   3         32.50         14.77        10.68 o                         
   3  15   3         79.82         53.83        21.45 o                         
   4  15   3        143.35        227.72        22.97 o                         
   5  15   3         16.33        -24.81        39.30 o                         
  -4  16   3        176.16        237.20        21.36 o                         
  -3  16   3         66.81         48.63        19.89 o                         
  -2  16   3        799.62        788.88        41.07 o                         
  -1  16   3        777.42        774.98        29.27 o                         
   0  16   3         23.44         19.95        14.59 o                         
   1  16   3         59.37         58.37        13.07 o                         
   2  16   3        270.24        321.31        16.05 o                         
   3  16   3         19.41          6.52         7.88 o                         
   4  16   3          3.92         46.13        16.01 o                         
  -4  17   3        136.45        196.48        16.36 o                         
  -3  17   3         78.04         55.74        21.39 o                         
  -2  17   3         14.98          3.11         8.12 o                         
  -1  17   3        111.20         80.06        14.12 o                         
   0  17   3         28.65         41.94        15.74 o                         
   1  17   3        564.80        539.25        26.51 o                         
   2  17   3        481.74        533.89        23.40 o                         
   3  17   3         39.83         35.63        13.41 o                         
   4  17   3        125.78        207.25        21.16 o                         
  -4  18   3         32.94         61.32        11.80 o                         
  -3  18   3        369.31        326.53        55.82 o                         
  -2  18   3          1.54         31.72        17.61 o                         
  -1  18   3        230.43        206.28        17.46 o                         
   0  18   3         51.26         38.26        14.95 o                         
   1  18   3        314.08        312.39        20.90 o                         
   2  18   3          5.00         -7.78         7.78 o                         
   3  18   3          6.82         16.09        14.72 o                         
   4  18   3          0.00         -5.13        13.60 o                         
  -4  19   3          1.97         -8.03        11.32 o                         
  -3  19   3        168.74        162.56        26.48 o                         
  -2  19   3          7.87         10.60        19.48 o                         
  -1  19   3        102.66         66.90        15.69 o                         
   0  19   3        152.38        144.26        20.12 o                         
   1  19   3         39.85         11.02        18.81 o                         
   2  19   3          0.35          7.62         7.21 o                         
   3  19   3         60.21         50.02        18.03 o                         
   4  19   3         22.35          5.46        26.53 o                         
  -4  20   3         25.48         87.28        31.54 o                         
  -3  20   3         70.36         40.67        18.38 o                         
  -2  20   3         38.41         34.54        17.49 o                         
  -1  20   3         92.08         40.18        12.31 o                         
   0  20   3        185.51        133.63        23.43 o                         
   1  20   3         12.70        -16.46        18.73 o                         
   2  20   3          0.55         -7.30        19.15 o                         
   3  20   3          3.09        -11.57        12.41 o                         
   4  20   3         54.59        -33.55        33.55 o                         
  -3  21   3         19.98         15.81        12.77 o                         
  -2  21   3          0.21        -11.42        16.02 o                         
  -1  21   3         90.43         87.45        16.39 o                         
   0  21   3        108.11         85.96        20.08 o                         
   1  21   3         14.99         -6.91        18.36 o                         
   2  21   3         12.91         34.57        17.71 o                         
   3  21   3         16.43          9.06        16.27 o                         
  -3  22   3         30.16         43.58        10.95 o                         
  -2  22   3        297.71        338.33        22.59 o                         
  -1  22   3          1.40         -4.27        14.53 o                         
   0  22   3        276.80        263.89        27.34 o                         
   1  22   3          3.77          1.66        19.79 o                         
   2  22   3          0.75        -15.31        15.31 o                         
   3  22   3         27.01         15.05        13.77 o                         
  -3  23   3          0.03         56.76        20.76 o                         
  -2  23   3          2.70          4.93        11.17 o                         
  -1  23   3        121.77        116.27        13.82 o                         
   0  23   3          8.96         31.64        14.64 o                         
   1  23   3          5.15         18.68        17.46 o                         
   2  23   3         26.75         21.11        12.13 o                         
   3  23   3        115.68        184.71        76.76 o                         
  -2  24   3        180.43        201.74        25.68 o                         
  -1  24   3        215.26        231.06        17.70 o                         
   0  24   3         11.25         31.04        13.38 o                         
   1  24   3         37.20         43.89        14.60 o                         
   2  24   3          2.28          2.21        18.28 o                         
  -2  25   3          2.47          4.10        36.08 o                         
  -1  25   3         10.03         11.39         8.76 o                         
   0  25   3        103.35         86.04        14.67 o                         
   1  25   3          0.06          6.82        13.63 o                         
   2  25   3         24.49        115.13        44.21 o                         
  -1  26   3         74.21         53.71        19.39 o                         
   0  26   3          9.52        -20.24        20.24 o                         
   1  26   3          0.23         81.48        28.41 o                         
  -6   0   4          1.57        118.85        52.19 o                         
  -5   0   4         18.36         28.26        20.92 o                         
  -4   0   4       1032.78        934.43        67.23 o                         
  -3   0   4         26.76         17.51        13.71 o                         
  -2   0   4        585.59        629.89        34.12 o                         
  -1   0   4       3807.80       3608.10       199.67 o                         
   0   0   4       3476.62       3208.40       252.76 o                         
   1   0   4       3048.19       2825.12       200.96 o                         
   2   0   4         23.09         18.48        14.48 o                         
   3   0   4         83.83         99.32        21.09 o                         
   4   0   4         73.79        148.08        25.40 o                         
   5   0   4        165.20        189.78        26.46 o                         
  -6   1   4         82.00        147.32        52.15 o                         
  -5   1   4         81.04         51.47        20.80 o                         
  -4   1   4         57.64         60.10        15.84 o                         
  -3   1   4         68.35         69.12        11.15 o                         
  -2   1   4        464.68        437.01        18.28 o                         
  -1   1   4        335.62        318.92        14.80 o                         
   0   1   4       2089.66       2224.57       107.22 o                         
   1   1   4       1253.51       1249.91        75.64 o                         
   2   1   4        161.99        146.08        11.33 o                         
   3   1   4          3.28         -0.89        13.45 o                         
   4   1   4        342.36        313.89        22.63 o                         
   5   1   4         70.35         73.12        15.42 o                         
  -6   2   4         10.71         65.87        31.03 o                         
  -5   2   4        140.66        136.76        18.66 o                         
  -4   2   4        222.10        261.62        19.24 o                         
  -3   2   4         16.54          9.79        10.52 o                         
  -2   2   4         47.78         35.72         6.62 o                         
  -1   2   4       4386.74       4332.13       183.96 o                         
   0   2   4       3652.33       3500.68       175.74 o                         
   1   2   4        451.17        409.43        23.13 o                         
   2   2   4        199.22        171.05        11.92 o                         
   3   2   4          4.29          5.57        14.25 o                         
   4   2   4        477.69        397.57        24.85 o                         
   5   2   4         31.53         40.66        14.12 o                         
  -6   3   4         76.45        206.18        50.23 o                         
  -5   3   4         41.18         32.07        12.74 o                         
  -4   3   4         53.11         38.34        12.00 o                         
  -3   3   4          1.43          1.17        11.00 o                         
  -2   3   4        280.54        262.17        10.82 o                         
  -1   3   4       2139.34       2078.33        80.89 o                         
   0   3   4        256.31        283.97        19.32 o                         
   1   3   4        485.24        408.04        22.66 o                         
   2   3   4        515.69        469.32        19.95 o                         
   3   3   4          9.98          8.52        13.42 o                         
   4   3   4         11.51         -5.42        10.00 o                         
   5   3   4         74.41         47.19        11.36 o                         
  -6   4   4         21.31        -39.30        39.30 o                         
  -5   4   4         49.03         31.00        11.78 o                         
  -4   4   4        351.36        344.92        30.28 o                         
  -3   4   4        301.68        306.49        13.51 o                         
  -2   4   4         40.28         59.37         7.18 o                         
  -1   4   4        226.90        275.04        14.27 o                         
   0   4   4        279.91        240.38        15.45 o                         
   1   4   4         73.55         51.29        14.92 o                         
   2   4   4        408.13        448.22        18.51 o                         
   3   4   4          0.94         -1.45        13.67 o                         
   4   4   4         37.21        167.29        20.95 o                         
   5   4   4        156.17        131.84        13.00 o                         
  -5   5   4         73.93         78.12        15.58 o                         
  -4   5   4        278.22        214.09        29.70 o                         
  -3   5   4        137.14        132.88         9.78 o                         
  -2   5   4         21.27         33.47         6.47 o                         
  -1   5   4        284.29        299.95        18.41 o                         
   0   5   4        343.87        362.20        19.67 o                         
   1   5   4       1883.17       1766.90        55.12 o                         
   2   5   4         22.65          5.04         9.12 o                         
   3   5   4       1581.12       1598.10        60.23 o                         
   4   5   4        455.02        458.33        30.00 o                         
   5   5   4          1.24          1.44        10.35 o                         
  -5   6   4         26.79         31.88        13.57 o                         
  -4   6   4        280.20        313.66        25.07 o                         
  -3   6   4       1049.52       1108.25        35.63 o                         
  -2   6   4       3216.45       3261.80        76.59 o                         
  -1   6   4        204.27        170.82         9.71 o                         
   0   6   4        894.78        909.81        38.91 o                         
   1   6   4        445.20        496.00        17.91 o                         
   2   6   4       2193.68       2782.96       155.67 o                         
   3   6   4          7.56          1.79        12.91 o                         
   4   6   4         24.33         13.03        16.15 o                         
   5   6   4          4.18         -5.07        10.88 o                         
  -5   7   4         32.92         17.89        12.07 o                         
  -4   7   4         83.99        154.41        29.40 o                         
  -3   7   4        190.58        210.29        13.68 o                         
  -2   7   4         38.72         31.60         6.97 o                         
  -1   7   4         34.11         25.15         7.24 o                         
   0   7   4         13.93          1.48        11.06 o                         
   1   7   4         20.81         13.67         8.63 o                         
   2   7   4       9041.19      13035.20       757.52 o                         
   3   7   4        258.17        279.29        16.42 o                         
   4   7   4         15.93          4.50        14.85 o                         
   5   7   4        128.65        105.85        10.85 o                         
  -5   8   4         26.34         27.90        14.36 o                         
  -4   8   4         94.54         46.75        19.16 o                         
  -3   8   4       1391.73       1347.30       102.88 o                         
  -2   8   4        168.89        134.22         9.17 o                         
  -1   8   4          3.74          2.54         8.03 o                         
   0   8   4       1199.97       1209.53        42.42 o                         
   1   8   4        425.11        411.95        12.83 o                         
   2   8   4        707.15        918.99        57.97 o                         
   3   8   4        284.01        291.00        16.40 o                         
   4   8   4          8.38         -0.61        12.89 o                         
   5   8   4          0.08          4.37        11.14 o                         
  -5   9   4         81.12         84.42        14.53 o                         
  -4   9   4        169.90        176.50        18.69 o                         
  -3   9   4        312.93        313.48        16.93 o                         
  -2   9   4        118.88        121.09         9.10 o                         
  -1   9   4        140.64        179.35         9.93 o                         
   0   9   4         55.61         52.84         8.40 o                         
   1   9   4        271.22        274.67        11.46 o                         
   2   9   4        132.72        195.15        14.69 o                         
   3   9   4        545.51        572.93        46.44 o                         
   4   9   4        110.13        133.03        13.94 o                         
   5   9   4          0.47         -2.76        12.45 o                         
  -5  10   4          2.26         -2.83        12.90 o                         
  -4  10   4         47.94         62.15        15.39 o                         
  -3  10   4          0.50         -9.63        13.73 o                         
  -2  10   4         76.57         89.81         9.27 o                         
  -1  10   4        203.51        244.11        10.82 o                         
   0  10   4         31.09         46.33         9.78 o                         
   1  10   4        204.35        217.70        11.28 o                         
   2  10   4         37.69         28.89        12.13 o                         
   3  10   4         81.91         66.80        10.45 o                         
   4  10   4          1.81         29.56        13.78 o                         
   5  10   4          0.05          4.55        10.84 o                         
  -5  11   4         53.75         43.05        11.27 o                         
  -4  11   4         40.37         25.08        11.02 o                         
  -3  11   4        121.30         85.45        12.41 o                         
  -2  11   4        181.12        199.43        13.03 o                         
  -1  11   4         46.49         36.40        10.16 o                         
   0  11   4         12.03         38.86        10.61 o                         
   1  11   4        316.09        306.11        15.09 o                         
   2  11   4         33.51         33.10        12.14 o                         
   3  11   4        172.84        191.90        15.75 o                         
   4  11   4         33.28         41.22        12.92 o                         
   5  11   4         24.68         16.41        16.54 o                         
  -5  12   4         45.95         32.33        12.28 o                         
  -4  12   4         34.40         40.32        12.51 o                         
  -3  12   4        522.59        555.63        25.78 o                         
  -2  12   4       1004.55       1023.76        36.74 o                         
  -1  12   4         38.34         89.89        11.16 o                         
   0  12   4        324.44        315.92        14.99 o                         
   1  12   4         14.46         13.00        12.01 o                         
   2  12   4        147.00        193.93        14.73 o                         
   3  12   4        159.61        192.26        15.54 o                         
   4  12   4         58.90         44.37        13.23 o                         
   5  12   4          4.94         -7.60        13.61 o                         
  -5  13   4          0.44          0.42        15.34 o                         
  -4  13   4         68.20         77.59        15.15 o                         
  -3  13   4          6.16         -4.16        11.49 o                         
  -2  13   4       1311.18       1278.52        53.37 o                         
  -1  13   4          8.95         17.00        11.25 o                         
   0  13   4        538.48        565.55        23.33 o                         
   1  13   4        111.07        119.11        15.25 o                         
   2  13   4        810.88        847.43        32.04 o                         
   3  13   4        824.32        986.59        42.04 o                         
   4  13   4        215.35        337.30        23.71 o                         
   5  13   4          0.15         -0.03        21.41 o                         
  -5  14   4         43.91         30.04        12.91 o                         
  -4  14   4        414.99        542.97        44.52 o                         
  -3  14   4        575.08        682.34        22.06 o                         
  -2  14   4        361.08        360.75        21.04 o                         
  -1  14   4        559.37        540.99        21.07 o                         
   0  14   4        174.15        176.89        16.20 o                         
   1  14   4         67.81         51.38        14.87 o                         
   2  14   4         13.59         13.97         9.82 o                         
   3  14   4         80.16         68.61        16.32 o                         
   4  14   4         45.92         67.45        20.95 o                         
   5  14   4         16.47         80.64        45.03 o                         
  -5  15   4         26.65          5.97        35.20 o                         
  -4  15   4          0.05         23.38        13.67 o                         
  -3  15   4        243.82        269.97        21.30 o                         
  -2  15   4         17.42         15.05        17.61 o                         
  -1  15   4        234.80        230.26        15.12 o                         
   0  15   4          0.15          5.01        13.96 o                         
   1  15   4        445.66        458.40        20.49 o                         
   2  15   4        396.24        450.04        16.41 o                         
   3  15   4        291.59        353.64        41.74 o                         
   4  15   4        231.21        325.16        49.35 o                         
  -4  16   4        254.39        389.26        42.39 o                         
  -3  16   4         69.90         73.54        16.46 o                         
  -2  16   4          3.38          9.49        17.64 o                         
  -1  16   4         94.01         89.24        15.28 o                         
   0  16   4         10.81         28.40        14.88 o                         
   1  16   4        492.94        471.20        19.15 o                         
   2  16   4          5.19         -2.56        16.36 o                         
   3  16   4         15.11         -6.47        10.96 o                         
   4  16   4         67.19        107.50        15.45 o                         
  -4  17   4          0.11         39.20        11.31 o                         
  -3  17   4         10.35        -14.42        14.42 o                         
  -2  17   4        143.30        154.23        19.30 o                         
  -1  17   4        439.80        436.41        39.58 o                         
   0  17   4         54.21         45.57        14.79 o                         
   1  17   4        349.91        323.36        20.17 o                         
   2  17   4         36.64         27.56         9.58 o                         
   3  17   4         48.76         44.81        14.70 o                         
   4  17   4          5.07         11.12        11.97 o                         
  -4  18   4         23.93         26.01         9.94 o                         
  -3  18   4          4.31         -7.72        13.19 o                         
  -2  18   4        214.50        189.77        28.88 o                         
  -1  18   4        221.11        156.91        23.18 o                         
   0  18   4       1804.41       1890.39       108.05 o                         
   1  18   4         42.10         35.15        16.85 o                         
   2  18   4          3.70         10.87        13.87 o                         
   3  18   4          1.74          1.32        13.58 o                         
   4  18   4         43.08         70.49        14.72 o                         
  -4  19   4         60.02         37.93        24.81 o                         
  -3  19   4         10.48          8.07        16.88 o                         
  -2  19   4        342.51        328.18        57.66 o                         
  -1  19   4          6.41         10.24        12.12 o                         
   0  19   4          9.92         -7.13        10.80 o                         
   1  19   4        246.71        250.50        22.36 o                         
   2  19   4          7.81          6.46        13.46 o                         
   3  19   4          3.50         14.42        14.07 o                         
   4  19   4          7.64         35.48        33.61 o                         
  -3  20   4          8.73         -1.75        13.19 o                         
  -2  20   4        536.83        543.47        40.64 o                         
  -1  20   4        242.24        160.38        37.42 o                         
   0  20   4          2.74        -10.30        10.30 o                         
   1  20   4        539.43        521.63        49.98 o                         
   2  20   4        223.71        248.44        21.83 o                         
   3  20   4         91.80        106.28        17.61 o                         
  -3  21   4          7.43        -11.87        17.06 o                         
  -2  21   4         63.51         68.12        13.32 o                         
  -1  21   4        128.66         81.83        20.29 o                         
   0  21   4         39.09         15.98        11.68 o                         
   1  21   4          2.38         -1.83        15.54 o                         
   2  21   4         57.75         42.60        16.59 o                         
   3  21   4          8.70         17.26        13.57 o                         
  -3  22   4          0.40         27.75        17.28 o                         
  -2  22   4         44.18         19.41        12.29 o                         
  -1  22   4        139.64        134.51        16.02 o                         
   0  22   4        203.71        194.83        24.87 o                         
   1  22   4        169.73        117.71        20.90 o                         
   2  22   4          0.13          3.68        14.07 o                         
   3  22   4          4.39         19.92        27.64 o                         
  -3  23   4          6.55         27.92        38.31 o                         
  -2  23   4         35.40         41.65        11.24 o                         
  -1  23   4         93.68         86.24        12.79 o                         
   0  23   4          1.75         14.42        12.79 o                         
   1  23   4          1.87         11.41        13.05 o                         
   2  23   4          9.43          3.43        16.89 o                         
  -2  24   4         67.58         30.28        11.25 o                         
  -1  24   4         20.81         22.24        11.77 o                         
   0  24   4        207.19        206.65        16.55 o                         
   1  24   4          1.38         -2.20        15.08 o                         
   2  24   4          2.42         23.12        23.00 o                         
  -1  25   4          2.09          5.49        10.98 o                         
   0  25   4          1.98          6.44        17.46 o                         
   1  25   4         61.54         -5.56        18.26 o                         
  -1  26   4         18.46        -42.27        48.53 o                         
   0  26   4         29.96         67.32        42.82 o                         
  -5   1   5         42.13         -1.43        17.53 o                         
  -4   1   5         58.61         38.45        17.14 o                         
  -3   1   5        140.16        116.55        12.47 o                         
  -2   1   5        413.97        442.59        18.79 o                         
  -1   1   5       1464.58       1611.58        68.81 o                         
   0   1   5        740.31        788.90        47.65 o                         
   1   1   5        265.00        316.95        16.23 o                         
   2   1   5         71.33         67.81        12.25 o                         
   3   1   5         19.23         26.94        14.47 o                         
   4   1   5        263.46        251.26        25.17 o                         
   5   1   5         16.90         22.28        17.59 o                         
  -5   2   5        165.72        178.77        23.06 o                         
  -4   2   5          1.68         41.02        13.29 o                         
  -3   2   5        358.54        334.55        14.69 o                         
  -2   2   5        367.88        335.10        15.11 o                         
  -1   2   5        591.41        614.20        20.90 o                         
   0   2   5        300.22        266.45        18.93 o                         
   1   2   5         32.16         16.34         9.13 o                         
   2   2   5         11.03         15.61        10.45 o                         
   3   2   5        129.61        111.00        15.79 o                         
   4   2   5          5.11         14.86        14.85 o                         
   5   2   5         18.84         12.52        11.06 o                         
  -5   3   5         17.39         15.91        12.31 o                         
  -4   3   5         29.81         42.09        13.00 o                         
  -3   3   5         19.79         11.17         9.50 o                         
  -2   3   5         69.44         76.00         8.11 o                         
  -1   3   5        693.00        682.10        20.83 o                         
   0   3   5        423.58        410.77        16.58 o                         
   1   3   5       1199.00       1120.76        36.08 o                         
   2   3   5       2512.80       2533.43        76.26 o                         
   3   3   5        135.79        106.42        15.60 o                         
   4   3   5          3.63        -11.31        13.17 o                         
   5   3   5         73.35         77.57        12.02 o                         
  -5   4   5          8.12         12.28        14.13 o                         
  -4   4   5       1019.66       1095.24        66.20 o                         
  -3   4   5        195.78        216.26        13.71 o                         
  -2   4   5        193.45        199.87         8.79 o                         
  -1   4   5         10.30          4.55         7.28 o                         
   0   4   5        343.00        360.72        14.25 o                         
   1   4   5         48.42         27.41         8.31 o                         
   2   4   5        995.97        974.96        35.18 o                         
   3   4   5         63.69         50.48        16.62 o                         
   4   4   5         23.87         19.27        11.58 o                         
   5   4   5         25.32         18.98        11.72 o                         
  -5   5   5          9.83          7.53        12.38 o                         
  -4   5   5         34.95         41.07        17.27 o                         
  -3   5   5        394.56        425.98        16.90 o                         
  -2   5   5         54.69         59.00         7.86 o                         
  -1   5   5       1162.31       1159.47        33.38 o                         
   0   5   5        258.26        231.43        11.03 o                         
   1   5   5        983.69        985.92        27.27 o                         
   2   5   5        145.71        141.70        11.50 o                         
   3   5   5        530.52        458.52        24.74 o                         
   4   5   5         27.35         18.76         8.18 o                         
   5   5   5          0.11         -2.65        11.69 o                         
  -5   6   5        191.46        216.82        20.23 o                         
  -4   6   5         12.04          2.05        13.83 o                         
  -3   6   5          2.30         -3.87         8.01 o                         
  -2   6   5         66.04         51.98         8.18 o                         
  -1   6   5          0.51          4.98         8.34 o                         
   0   6   5         33.98         49.72         9.06 o                         
   1   6   5        660.97        681.44        22.17 o                         
   2   6   5          1.61         -6.28        11.08 o                         
   3   6   5        101.03         84.89        15.13 o                         
   4   6   5         47.43         34.60        11.46 o                         
   5   6   5         16.59         -5.08        10.74 o                         
  -5   7   5         40.63         39.17        11.50 o                         
  -4   7   5         21.35          3.81         8.98 o                         
  -3   7   5          3.88         -9.21         9.21 o                         
  -2   7   5        669.21        688.93        21.14 o                         
  -1   7   5        287.17        309.67        12.48 o                         
   0   7   5       5155.82       5385.17       137.85 o                         
   1   7   5        537.93        504.56        16.37 o                         
   2   7   5        165.80        236.13        22.88 o                         
   3   7   5         70.64         74.46        13.99 o                         
   4   7   5          1.64         19.35        14.90 o                         
   5   7   5        176.71        150.31        17.51 o                         
  -5   8   5          9.62         11.75        12.37 o                         
  -4   8   5         15.72         12.23        10.22 o                         
  -3   8   5        445.56        390.51        36.89 o                         
  -2   8   5        789.98        769.56        23.71 o                         
  -1   8   5       1740.29       1685.08        46.11 o                         
   0   8   5       1112.15       1082.85        30.03 o                         
   1   8   5          2.43          3.38         9.85 o                         
   2   8   5       1156.86       1342.17        57.42 o                         
   3   8   5        146.80        168.71        23.13 o                         
   4   8   5        175.16        159.39        34.83 o                         
   5   8   5        176.61        148.07        13.57 o                         
  -5   9   5         26.63         29.11        11.41 o                         
  -4   9   5        243.29        275.17        31.98 o                         
  -3   9   5        273.53        242.80        24.43 o                         
  -2   9   5          5.79         -8.20        10.15 o                         
  -1   9   5        144.93        183.98        10.22 o                         
   0   9   5        283.39        325.54        13.27 o                         
   1   9   5         99.36         85.62        11.55 o                         
   2   9   5        141.02        164.50        15.40 o                         
   3   9   5        681.90        747.66        40.39 o                         
   4   9   5       1029.33       1059.89        66.49 o                         
   5   9   5         36.64         42.29        12.91 o                         
  -5  10   5          4.34          4.25        14.88 o                         
  -4  10   5        231.93        172.05        32.54 o                         
  -3  10   5        233.80        271.43        25.55 o                         
  -2  10   5       2233.31       2159.16        50.07 o                         
  -1  10   5       2077.43       1871.20        54.34 o                         
   0  10   5        192.71        172.29        12.33 o                         
   1  10   5         36.51         31.97        11.49 o                         
   2  10   5         13.34          1.72        12.84 o                         
   3  10   5        755.32        944.44        54.51 o                         
   4  10   5         22.49         30.86        17.80 o                         
   5  10   5         66.75         54.93        18.11 o                         
  -5  11   5          0.45         13.44        11.17 o                         
  -4  11   5          0.20         -0.86         8.69 o                         
  -3  11   5        607.50        692.33        32.20 o                         
  -2  11   5        104.58         82.07         9.53 o                         
  -1  11   5          2.22          8.14        11.69 o                         
   0  11   5        132.64        127.86        12.89 o                         
   1  11   5         27.19         35.26        11.42 o                         
   2  11   5        152.62        148.72        13.44 o                         
   3  11   5        628.57        790.38        56.94 o                         
   4  11   5        198.72        236.48        27.34 o                         
   5  11   5         93.61         91.77        30.60 o                         
  -5  12   5          6.01          8.88        11.29 o                         
  -4  12   5         87.14         56.37        16.20 o                         
  -3  12   5        802.00        878.13        34.76 o                         
  -2  12   5        775.58        672.93        40.72 o                         
  -1  12   5        674.72        626.78        30.25 o                         
   0  12   5        521.36        512.37        29.42 o                         
   1  12   5         36.07         25.07        12.23 o                         
   2  12   5        679.84        745.74        27.63 o                         
   3  12   5        122.15        200.39        21.49 o                         
   4  12   5         23.49         24.46        14.63 o                         
   5  12   5         22.87          5.88        22.89 o                         
  -4  13   5         15.54         21.22        15.33 o                         
  -3  13   5          2.28         -8.46         8.46 o                         
  -2  13   5        775.96        770.46        27.20 o                         
  -1  13   5         48.76         45.35        14.66 o                         
   0  13   5        943.02        959.25        36.58 o                         
   1  13   5         58.35         62.17        14.32 o                         
   2  13   5        156.41        169.66        15.69 o                         
   3  13   5          0.38         -8.55         8.55 o                         
   4  13   5         48.32         69.75        14.17 o                         
  -5  14   5         29.62        287.41        52.88 o                         
  -4  14   5         56.30         29.67        14.88 o                         
  -3  14   5         40.97         17.76        13.00 o                         
  -2  14   5         27.09         10.59         7.05 o                         
  -1  14   5          1.40         -7.52        14.44 o                         
   0  14   5         34.62         30.41        12.37 o                         
   1  14   5        301.44        329.59        18.91 o                         
   2  14   5          0.46         -1.64        15.82 o                         
   3  14   5          0.56          8.18        11.42 o                         
   4  14   5         98.62         39.23        21.36 o                         
  -4  15   5         72.53        125.59        14.05 o                         
  -3  15   5         28.55          8.08        12.37 o                         
  -2  15   5        427.24        419.12        31.40 o                         
  -1  15   5         24.35         21.09        15.26 o                         
   0  15   5         36.46         56.38        15.51 o                         
   1  15   5        204.35        199.66        16.43 o                         
   2  15   5        287.56        303.17        19.30 o                         
   3  15   5         28.26         30.93        12.55 o                         
   4  15   5         16.56         22.49        19.39 o                         
  -4  16   5         78.88        136.17        14.58 o                         
  -3  16   5         54.74         39.40        17.00 o                         
  -2  16   5        327.76        319.71        23.91 o                         
  -1  16   5         22.43         44.55        15.43 o                         
   0  16   5        142.27        108.78        15.73 o                         
   1  16   5          7.52        -11.06        13.12 o                         
   2  16   5         54.89         44.82        16.60 o                         
   3  16   5         49.81         22.58        12.82 o                         
   4  16   5          6.32        -10.21        15.02 o                         
  -4  17   5         20.08         30.55        11.04 o                         
  -3  17   5         11.10         -1.53        12.79 o                         
  -2  17   5        141.44         71.82        27.45 o                         
  -1  17   5        165.44        153.02        16.69 o                         
   0  17   5        212.36        165.63        24.48 o                         
   1  17   5        380.63        388.26        22.07 o                         
   2  17   5         85.64        113.85        17.96 o                         
   3  17   5         50.98         59.40        14.98 o                         
   4  17   5         45.95         53.13        15.22 o                         
  -4  18   5         67.48         72.81        13.68 o                         
  -3  18   5         12.62         17.89        14.51 o                         
  -2  18   5         46.31         41.41        12.65 o                         
  -1  18   5        545.63        578.83        49.22 o                         
   0  18   5        198.07        230.30        21.48 o                         
   1  18   5         15.96         15.76        18.93 o                         
   2  18   5          0.51         17.69        15.15 o                         
   3  18   5         32.12         24.08        11.97 o                         
   4  18   5         26.36         36.63        71.40 o                         
  -3  19   5          1.56         19.35        20.68 o                         
  -2  19   5         69.90         81.34        18.99 o                         
  -1  19   5         61.86         48.15        15.97 o                         
   0  19   5         11.25         13.46         9.01 o                         
   1  19   5         22.96        -10.19        18.85 o                         
   2  19   5         25.64         16.54        12.95 o                         
   3  19   5         62.43         53.53        13.44 o                         
  -3  20   5         21.73         12.41        18.40 o                         
  -2  20   5          9.02         17.41        16.46 o                         
  -1  20   5          0.99          5.24        13.01 o                         
   0  20   5         11.81          2.03         9.50 o                         
   1  20   5         15.53          9.02        18.02 o                         
   2  20   5          0.20         -4.96        14.52 o                         
   3  20   5         65.20         70.64        16.50 o                         
  -3  21   5          9.09          0.30        17.34 o                         
  -2  21   5          6.57          6.66        16.53 o                         
  -1  21   5         32.90          6.90        12.06 o                         
   0  21   5         16.90         32.68        16.29 o                         
   1  21   5         22.88         52.05        16.51 o                         
   2  21   5         62.05         39.03        13.57 o                         
   3  21   5         21.60         26.16        39.61 o                         
  -3  22   5         70.18         68.25        23.80 o                         
  -2  22   5         10.25         11.78        13.42 o                         
  -1  22   5         10.44         13.92        15.28 o                         
   0  22   5         57.26         57.17        14.90 o                         
   1  22   5         18.27         53.01        17.38 o                         
   2  22   5         17.86         14.80        15.90 o                         
  -2  23   5          0.43          0.34        12.68 o                         
  -1  23   5          5.76          7.89        12.15 o                         
   0  23   5        302.24        329.20        18.01 o                         
   1  23   5         31.52         27.86        11.94 o                         
   2  23   5        186.19        211.35        41.43 o                         
  -2  24   5          2.73         67.56        46.31 o                         
  -1  24   5         23.65         18.55        11.40 o                         
   0  24   5         17.49         15.10        11.24 o                         
   1  24   5         87.65         61.84        13.35 o                         
   2  24   5         50.52       1248.75       147.39 o                         
  -1  25   5         49.49         46.55        24.51 o                         
   0  25   5          1.99        -29.67        42.95 o                         
   1  25   5        226.31         47.49        55.81 o                         
  -5   0   6        123.99        186.71        28.07 o                         
  -4   0   6        550.88        668.97        36.59 o                         
  -3   0   6        846.22        839.88        55.24 o                         
  -2   0   6       1477.42       1335.64        62.68 o                         
  -1   0   6         37.08         25.97        14.53 o                         
   0   0   6         11.72         25.82        11.96 o                         
   1   0   6        164.50        179.33        16.40 o                         
   2   0   6          1.17         21.81        19.45 o                         
   3   0   6          3.76         14.69        22.61 o                         
   4   0   6         15.33         16.48        24.22 o                         
   5   0   6          1.67         -3.80        21.36 o                         
  -5   1   6         17.79         17.08        13.56 o                         
  -4   1   6        153.09        198.22        18.82 o                         
  -3   1   6        277.29        335.71        20.14 o                         
  -2   1   6         38.38         34.04        10.63 o                         
  -1   1   6        170.79        260.87        19.88 o                         
   0   1   6         11.49         14.94         8.81 o                         
   1   1   6        239.64        222.28        10.26 o                         
   2   1   6        918.59        876.37        40.51 o                         
   3   1   6        972.25        887.17        45.87 o                         
   4   1   6        450.81        387.28        24.93 o                         
   5   1   6         40.96         34.57        18.26 o                         
  -5   2   6         26.74         22.26        13.42 o                         
  -4   2   6         91.27         46.06        17.70 o                         
  -3   2   6        671.76        686.58        23.64 o                         
  -2   2   6        469.15        436.61        19.58 o                         
  -1   2   6        887.00        964.72        40.34 o                         
   0   2   6        153.94        152.08        10.00 o                         
   1   2   6       1331.02       1315.78        33.22 o                         
   2   2   6        229.14        255.63        21.61 o                         
   3   2   6          9.15         -8.58        17.20 o                         
   4   2   6         52.80         33.51        15.49 o                         
   5   2   6         58.04         28.34        11.40 o                         
  -5   3   6          2.57         22.01        12.72 o                         
  -4   3   6          7.04         -2.43         9.42 o                         
  -3   3   6        429.12        374.57        46.53 o                         
  -2   3   6        512.57        505.71        20.05 o                         
  -1   3   6       1241.29       1236.86        41.21 o                         
   0   3   6          1.03          5.74         8.01 o                         
   1   3   6        307.95        296.71        13.88 o                         
   2   3   6        337.03        322.45        18.00 o                         
   3   3   6        288.83        289.71        28.22 o                         
   4   3   6         49.69         44.65        15.45 o                         
   5   3   6          0.63          5.98        11.25 o                         
  -5   4   6          7.09        -12.05        12.16 o                         
  -4   4   6         64.86         12.22        13.76 o                         
  -3   4   6          9.49          8.82         9.91 o                         
  -2   4   6         38.84         32.68        11.48 o                         
  -1   4   6        283.10        287.44        15.19 o                         
   0   4   6        955.22        932.51        25.01 o                         
   1   4   6        307.85        272.04        10.62 o                         
   2   4   6        211.73        228.24        16.37 o                         
   3   4   6        251.78        280.88        21.52 o                         
   4   4   6        122.70        111.12        16.01 o                         
   5   4   6         31.47          9.39        11.30 o                         
  -5   5   6        109.58        100.54        18.08 o                         
  -4   5   6         20.94         10.79        11.18 o                         
  -3   5   6        406.13        315.11        34.34 o                         
  -2   5   6        346.81        339.46        15.29 o                         
  -1   5   6        839.17        784.92        25.03 o                         
   0   5   6          4.60         -3.48         6.86 o                         
   1   5   6         52.49         47.14        10.19 o                         
   2   5   6         93.17         80.62        14.00 o                         
   3   5   6          5.54         13.56        18.67 o                         
   4   5   6          0.52          7.10        17.08 o                         
   5   5   6         76.82         47.15        10.06 o                         
  -5   6   6          4.12          6.24        10.08 o                         
  -4   6   6        232.35        248.11        40.32 o                         
  -3   6   6        145.02         80.94        24.18 o                         
  -2   6   6          0.95          6.12         8.97 o                         
  -1   6   6        470.79        413.60        15.16 o                         
   0   6   6       2778.23       2835.70        76.04 o                         
   1   6   6        604.33        584.78        24.04 o                         
   2   6   6         27.73          8.52        12.42 o                         
   3   6   6         45.31         27.09        16.93 o                         
   4   6   6         43.64         55.81        12.34 o                         
   5   6   6        170.09        133.51        18.52 o                         
  -5   7   6         60.12         81.49        15.01 o                         
  -4   7   6         46.60         -1.14        12.21 o                         
  -3   7   6         43.54         11.13         7.01 o                         
  -2   7   6        667.54        629.97        21.70 o                         
  -1   7   6        303.81        306.54        13.81 o                         
   0   7   6        555.90        553.48        20.45 o                         
   1   7   6        218.40        232.69        15.37 o                         
   2   7   6        373.68        477.31        34.67 o                         
   3   7   6         11.05          7.04        15.45 o                         
   4   7   6        146.07         61.47        27.18 o                         
   5   7   6         85.75         65.11         9.71 o                         
  -5   8   6        152.01        157.09        16.35 o                         
  -4   8   6          3.48         -0.39         7.75 o                         
  -3   8   6         17.20         -6.89         6.89 o                         
  -2   8   6        794.31        788.34        22.60 o                         
  -1   8   6        940.95        962.09        34.47 o                         
   0   8   6          0.88         -9.94        12.63 o                         
   1   8   6        271.09        257.25        16.63 o                         
   2   8   6          5.40         -2.29        11.49 o                         
   3   8   6          0.54         -3.87         9.29 o                         
   4   8   6        122.15         82.96        26.15 o                         
   5   8   6         11.10          2.56        15.71 o                         
  -5   9   6          2.79         -6.20        12.85 o                         
  -4   9   6         35.19        109.96        28.58 o                         
  -3   9   6        268.49         96.11        44.54 o                         
  -2   9   6         76.18         52.49         9.62 o                         
  -1   9   6         39.05         67.24        11.64 o                         
   0   9   6        204.85        227.73        14.23 o                         
   1   9   6         35.34         34.52        12.73 o                         
   2   9   6         46.06        117.16        19.62 o                         
   3   9   6        942.73       1033.71        68.20 o                         
   4   9   6          0.46         38.73        19.20 o                         
   5   9   6          0.16         -2.27        14.50 o                         
  -5  10   6          1.65         13.57        10.52 o                         
  -4  10   6         28.15          6.06        14.37 o                         
  -3  10   6         19.02         -8.73         8.73 o                         
  -2  10   6         80.84         60.61        11.09 o                         
  -1  10   6        626.07        637.14        19.72 o                         
   0  10   6         99.03         92.57        13.23 o                         
   1  10   6         53.78         48.04        11.50 o                         
   2  10   6         19.00         26.76        15.69 o                         
   3  10   6        564.89        774.35        89.32 o                         
   4  10   6         95.69        133.65        19.37 o                         
   5  10   6         30.51        165.47       106.19 o                         
  -5  11   6          3.85         -7.45        17.38 o                         
  -4  11   6         24.66         33.78        11.61 o                         
  -3  11   6        134.40         70.16        14.17 o                         
  -2  11   6         25.17         28.15        11.10 o                         
  -1  11   6         18.22          2.68        10.27 o                         
   0  11   6        309.85        312.82        19.46 o                         
   1  11   6         21.38         16.15        11.83 o                         
   2  11   6        122.93        103.82        14.85 o                         
   3  11   6        533.71        625.97        66.86 o                         
   4  11   6          1.92         19.11        16.78 o                         
  -5  12   6         76.80        -22.40        22.40 o                         
  -4  12   6          7.39         15.64        10.78 o                         
  -3  12   6         71.56         29.01        13.71 o                         
  -2  12   6       1090.72       1061.47        39.30 o                         
  -1  12   6         17.00         11.29        12.07 o                         
   0  12   6        342.67        358.49        19.62 o                         
   1  12   6        157.27        119.61        16.93 o                         
   2  12   6        191.99        174.55        17.88 o                         
   3  12   6        330.98        384.38        21.99 o                         
   4  12   6          0.55         25.21        13.79 o                         
  -4  13   6         39.12         63.68        12.64 o                         
  -3  13   6         34.11         45.19        13.90 o                         
  -2  13   6        303.91        276.76        25.30 o                         
  -1  13   6        137.35        103.31        16.29 o                         
   0  13   6       1097.47       1148.67        62.06 o                         
   1  13   6        332.90        349.64        19.86 o                         
   2  13   6         45.19         16.74         9.30 o                         
   3  13   6          4.17         -1.07        10.74 o                         
   4  13   6        176.00        174.63        16.91 o                         
  -4  14   6         22.63         35.96        11.10 o                         
  -3  14   6         83.55         31.35        16.83 o                         
  -2  14   6          2.18         -6.49        16.35 o                         
  -1  14   6        284.93        311.52        21.26 o                         
   0  14   6        709.84        681.93        31.35 o                         
   1  14   6        968.72       1012.90        37.69 o                         
   2  14   6         38.25         13.54        11.54 o                         
   3  14   6          2.52         15.97        18.00 o                         
   4  14   6        114.64        109.53        33.31 o                         
  -4  15   6         13.02         19.72        11.88 o                         
  -3  15   6         12.81          7.94        10.90 o                         
  -2  15   6        136.96         44.61        28.86 o                         
  -1  15   6       1551.37       1482.56       144.45 o                         
   0  15   6         33.62         38.10        11.23 o                         
   1  15   6         14.34         13.27        14.91 o                         
   2  15   6         69.37         30.44        12.81 o                         
   3  15   6          0.08          3.90        16.48 o                         
   4  15   6          4.70          4.29        14.52 o                         
  -4  16   6          7.92         20.84        11.95 o                         
  -3  16   6         39.22         55.75        14.69 o                         
  -2  16   6          4.35        -13.64        19.43 o                         
  -1  16   6        561.89        593.31        38.05 o                         
   0  16   6        255.86        233.67        28.30 o                         
   1  16   6         45.50         60.89        16.05 o                         
   2  16   6        296.85        296.86        33.20 o                         
   3  16   6          0.74          3.73        18.21 o                         
   4  16   6        115.19        -23.35        23.35 o                         
  -4  17   6          1.22        -17.36        17.36 o                         
  -3  17   6          8.29         -8.50        13.66 o                         
  -2  17   6         39.09          4.02        20.89 o                         
  -1  17   6        130.63        156.67        21.43 o                         
   0  17   6        179.10        174.53        21.34 o                         
   1  17   6          4.80         -4.91        10.89 o                         
   2  17   6        173.93        220.44        18.04 o                         
   3  17   6         82.12         76.49        16.53 o                         
   4  17   6          3.26        -17.03        30.22 o                         
  -4  18   6         55.84        236.12        42.21 o                         
  -3  18   6        152.95        218.95        18.33 o                         
  -2  18   6         47.05         50.66        18.73 o                         
  -1  18   6        124.29        109.42        16.35 o                         
   0  18   6         36.97         24.27        10.03 o                         
   1  18   6        244.15        241.76        20.80 o                         
   2  18   6          5.99        -10.61        14.36 o                         
   3  18   6          0.48          0.23        12.47 o                         
  -3  19   6          7.57         35.52        15.92 o                         
  -2  19   6         42.69         41.12        19.71 o                         
  -1  19   6         27.43         41.55        15.14 o                         
   0  19   6          2.84          1.49        17.28 o                         
   1  19   6         10.39         24.46        16.68 o                         
   2  19   6        380.01        365.88        58.08 o                         
   3  19   6        159.78        127.05        19.70 o                         
  -3  20   6        203.31        291.85        35.73 o                         
  -2  20   6        111.04        175.11        16.98 o                         
  -1  20   6         12.31         28.11        15.85 o                         
   0  20   6          8.10         11.68        16.46 o                         
   1  20   6          6.32          9.34        16.54 o                         
   2  20   6         13.56         33.06        16.04 o                         
   3  20   6          7.32         71.20        91.21 o                         
  -3  21   6         15.78         33.91        24.88 o                         
  -2  21   6         17.49         26.82        13.29 o                         
  -1  21   6         91.21         73.37        15.16 o                         
   0  21   6          0.12          4.07        14.91 o                         
   1  21   6        352.19        351.03        34.36 o                         
   2  21   6        124.21        157.45        20.91 o                         
  -2  22   6         39.63         41.58        11.51 o                         
  -1  22   6         44.64         50.14        12.80 o                         
   0  22   6          0.06          6.67        13.57 o                         
   1  22   6         53.16         72.82        16.26 o                         
   2  22   6         27.68        -11.00        26.25 o                         
  -2  23   6          4.42          7.72        26.69 o                         
  -1  23   6          2.74          2.06        12.91 o                         
   0  23   6          3.07         14.14        11.82 o                         
   1  23   6          0.20          9.71        10.27 o                         
   2  23   6         67.88         -7.96        25.45 o                         
  -1  24   6         95.22         41.24        24.53 o                         
   0  24   6         37.19         16.95        17.45 o                         
   1  24   6          2.33         -0.61        21.18 o                         
  -5   1   7         21.82         24.58        14.77 o                         
  -4   1   7         47.38         79.92        17.82 o                         
  -3   1   7        563.55        405.87        69.70 o                         
  -2   1   7         31.13         58.16        15.02 o                         
  -1   1   7         26.48         35.87        13.26 o                         
   0   1   7         94.05         90.13        11.06 o                         
   1   1   7         46.55         34.41        11.09 o                         
   2   1   7          0.21        -13.26        16.62 o                         
   3   1   7        548.16        474.10        28.22 o                         
   4   1   7          0.73         28.75        16.43 o                         
   5   1   7          8.86         -7.07        16.77 o                         
  -5   2   7         18.46         21.06        15.14 o                         
  -4   2   7          0.46          1.18        17.59 o                         
  -3   2   7        116.81         58.59        19.58 o                         
  -2   2   7        934.45        915.55        37.31 o                         
  -1   2   7        510.85        501.32        26.35 o                         
   0   2   7         44.54         45.80         9.60 o                         
   1   2   7        491.06        503.99        19.73 o                         
   2   2   7        121.90        120.66        17.15 o                         
   3   2   7         46.04         42.89        21.28 o                         
   4   2   7         95.27        133.22        15.95 o                         
   5   2   7         13.33         20.34        12.71 o                         
  -5   3   7         17.34         15.87        12.64 o                         
  -4   3   7         36.90         -7.09        15.85 o                         
  -3   3   7          3.32          8.22         8.53 o                         
  -2   3   7        321.66        256.40        25.14 o                         
  -1   3   7       1182.22       1189.47        44.65 o                         
   0   3   7        284.74        337.22        15.41 o                         
   1   3   7          5.96         -2.11        11.32 o                         
   2   3   7        122.92        118.45        16.22 o                         
   3   3   7         79.00         65.29        17.80 o                         
   4   3   7        144.77        106.42        16.17 o                         
   5   3   7        119.48         86.41        11.74 o                         
  -5   4   7         60.74         46.10        12.25 o                         
  -4   4   7        167.14        161.92        26.50 o                         
  -3   4   7         24.18         20.77        12.85 o                         
  -2   4   7        236.96        232.39        27.23 o                         
  -1   4   7        761.13        749.13        29.96 o                         
   0   4   7       3242.56       3371.63        93.91 o                         
   1   4   7        115.90        118.92        12.73 o                         
   2   4   7         75.22         91.67        17.56 o                         
   3   4   7        207.14        197.09        18.94 o                         
   4   4   7         71.73         67.65        15.29 o                         
   5   4   7        183.82        144.42        18.14 o                         
  -5   5   7          0.02          4.18        10.38 o                         
  -4   5   7         56.25         31.07        16.10 o                         
  -3   5   7        228.78        166.35        36.09 o                         
  -2   5   7        245.66        233.96        14.29 o                         
  -1   5   7         17.37          0.69        12.61 o                         
   0   5   7         44.34         31.91        11.44 o                         
   1   5   7          6.86         20.68        12.53 o                         
   2   5   7          0.11          0.89        14.89 o                         
   3   5   7         62.53         48.90        16.48 o                         
   4   5   7        181.23        173.11        15.92 o                         
   5   5   7        159.91        104.69        15.08 o                         
  -5   6   7         37.32         26.46        12.02 o                         
  -4   6   7         17.38        -11.86        12.32 o                         
  -3   6   7        510.21        363.95        61.01 o                         
  -2   6   7         50.86         42.07         9.66 o                         
  -1   6   7        821.86        776.37        29.22 o                         
   0   6   7         17.71         -0.33        10.58 o                         
   1   6   7         30.77         25.56        12.37 o                         
   2   6   7        100.91        106.81        13.95 o                         
   3   6   7        232.63        209.27        22.80 o                         
   4   6   7        136.18        117.85        35.18 o                         
   5   6   7         65.64        105.58        52.98 o                         
  -5   7   7          8.33         -1.02        14.25 o                         
  -4   7   7          2.46         -8.72         9.32 o                         
  -3   7   7         78.99          6.31        15.52 o                         
  -2   7   7        271.88        235.82        23.10 o                         
  -1   7   7          9.11          2.14        13.94 o                         
   0   7   7        880.81        871.21        32.91 o                         
   1   7   7        235.61        216.84        16.45 o                         
   2   7   7        146.60         91.25        21.71 o                         
   3   7   7         13.27         -7.23        14.47 o                         
   4   7   7        174.00        120.95        28.97 o                         
   5   7   7          0.14        155.21       112.47 o                         
  -5   8   7         12.13          8.04        13.00 o                         
  -4   8   7         46.60         32.16        14.36 o                         
  -3   8   7        579.48        561.02        45.90 o                         
  -2   8   7        644.96        653.57        26.30 o                         
  -1   8   7         21.43         23.34        12.32 o                         
   0   8   7          3.38         -5.40        13.55 o                         
   1   8   7          9.72         -5.69        17.64 o                         
   2   8   7         49.99         77.77        16.00 o                         
   3   8   7        242.69        175.09        31.69 o                         
   4   8   7          0.13         28.00        13.74 o                         
  -5   9   7         17.43         29.61        16.54 o                         
  -4   9   7        141.26        125.49        28.27 o                         
  -3   9   7        114.13         28.96        25.13 o                         
  -2   9   7        123.30         88.91        10.82 o                         
  -1   9   7        318.70        254.13        31.45 o                         
   0   9   7       1169.68       1147.27        44.27 o                         
   1   9   7       1120.16       1119.78        62.91 o                         
   2   9   7        344.60        424.64        43.10 o                         
   3   9   7          2.49        -15.02        18.83 o                         
   4   9   7         22.58         32.44        17.10 o                         
  -5  10   7        190.49        167.76        38.72 o                         
  -4  10   7        236.15        308.09        25.60 o                         
  -3  10   7          9.68         -5.89         5.89 o                         
  -2  10   7        148.03        112.01        13.52 o                         
  -1  10   7        329.25        298.00        38.14 o                         
   0  10   7          0.09          4.31        14.65 o                         
   1  10   7        757.53        795.54        33.81 o                         
   2  10   7        467.60        491.08        24.60 o                         
   3  10   7        158.83        225.14        39.65 o                         
   4  10   7          6.50         22.50        14.50 o                         
  -5  11   7          1.08        -48.49        48.49 o                         
  -4  11   7        110.46         97.25        18.35 o                         
  -3  11   7         28.41         39.14        10.73 o                         
  -2  11   7         43.75         20.56        13.10 o                         
  -1  11   7        589.16        565.12        26.20 o                         
   0  11   7        277.38        307.55        16.75 o                         
   1  11   7       1694.10       1789.82        89.47 o                         
   2  11   7        327.20        364.84        28.49 o                         
   3  11   7          2.46         -3.71        17.25 o                         
   4  11   7         16.15          3.33        13.03 o                         
  -4  12   7         85.73         98.89        18.23 o                         
  -3  12   7          8.17         -1.75        17.42 o                         
  -2  12   7         94.80         57.23        12.94 o                         
  -1  12   7        234.42        202.68        22.10 o                         
   0  12   7         68.09         87.52        16.46 o                         
   1  12   7         61.95         66.11        15.35 o                         
   2  12   7         69.69        103.16        17.55 o                         
   3  12   7        420.52        447.98        26.56 o                         
   4  12   7         11.33         34.30        14.54 o                         
  -4  13   7          0.23         21.36        22.89 o                         
  -3  13   7          0.16          6.69        13.23 o                         
  -2  13   7         29.86         20.05        12.38 o                         
  -1  13   7          6.61         -2.46        16.60 o                         
   0  13   7        877.83        832.36        93.10 o                         
   1  13   7         42.39         57.23        15.26 o                         
   2  13   7        104.36        122.80        17.36 o                         
   3  13   7         76.37         87.47        13.03 o                         
   4  13   7        110.14        106.07        16.22 o                         
  -4  14   7          4.57          0.18        17.87 o                         
  -3  14   7          2.91         -3.13        16.79 o                         
  -2  14   7         55.42         17.55        11.79 o                         
  -1  14   7        857.23        824.43        41.52 o                         
   0  14   7          0.87          6.23        11.11 o                         
   1  14   7        108.07        140.35        17.33 o                         
   2  14   7         21.28         23.50        19.11 o                         
   3  14   7          1.16          1.10        12.44 o                         
   4  14   7         59.30         32.45        24.28 o                         
  -4  15   7          5.03         22.37        17.59 o                         
  -3  15   7        152.94        150.68        24.26 o                         
  -2  15   7         26.16          9.06        11.60 o                         
  -1  15   7          9.85         26.71        20.01 o                         
   0  15   7         56.67         26.46        17.89 o                         
   1  15   7          7.37         -0.05         8.34 o                         
   2  15   7          1.24         26.65        18.53 o                         
   3  15   7         52.73         59.31        18.42 o                         
   4  15   7         83.42        157.29        35.66 o                         
  -4  16   7          4.21         10.67        18.99 o                         
  -3  16   7         21.51         36.31        14.54 o                         
  -2  16   7        161.78        105.98        22.94 o                         
  -1  16   7        254.85        253.80        30.08 o                         
   0  16   7        124.75         45.86        14.94 o                         
   1  16   7          0.10         20.00        12.93 o                         
   2  16   7          0.67         10.38        17.55 o                         
   3  16   7         63.09         55.02        15.75 o                         
  -3  17   7         17.96         12.65        15.73 o                         
  -2  17   7         85.96         73.04        19.54 o                         
  -1  17   7        369.93        472.39        55.65 o                         
   0  17   7        113.47         69.77        19.88 o                         
   1  17   7          1.60        -11.64        11.64 o                         
   2  17   7        100.34        116.73        16.71 o                         
   3  17   7         98.35         99.72        13.99 o                         
  -3  18   7         89.48        105.06        15.01 o                         
  -2  18   7         88.36         99.69        17.98 o                         
  -1  18   7          0.19         -7.37        16.20 o                         
   0  18   7         61.36         49.44        17.10 o                         
   1  18   7         31.39         16.57        14.86 o                         
   2  18   7         20.19         28.52        14.34 o                         
   3  18   7          4.23          0.42        10.38 o                         
  -3  19   7         36.76         30.44        12.89 o                         
  -2  19   7          0.76        -13.84        16.54 o                         
  -1  19   7          0.91          5.03        14.97 o                         
   0  19   7        131.53        113.50        18.29 o                         
   1  19   7        101.41         81.85        25.77 o                         
   2  19   7          5.91          1.26        18.99 o                         
   3  19   7         22.15         25.46        35.63 o                         
  -2  20   7         13.09         25.67        16.86 o                         
  -1  20   7          1.54          5.22        12.29 o                         
   0  20   7          7.47         -2.06        15.16 o                         
   1  20   7          4.44         -5.65        13.04 o                         
   2  20   7          0.58          5.74        15.96 o                         
  -2  21   7         40.87         56.02        13.57 o                         
  -1  21   7          6.91         -7.18        10.38 o                         
   0  21   7          3.70         -3.92        14.17 o                         
   1  21   7          3.89          3.47        14.88 o                         
   2  21   7          4.48         21.69        20.36 o                         
  -2  22   7          7.12        -18.92        33.43 o                         
  -1  22   7         80.91         78.11        12.85 o                         
   0  22   7        154.42        161.33        15.39 o                         
   1  22   7         16.74         37.83        18.61 o                         
  -1  23   7         56.26        101.06        25.18 o                         
   0  23   7         54.80          5.33        25.39 o                         
   1  23   7          0.63        110.16        28.12 o                         
  -5   0   8        212.04        145.07        35.66 o                         
  -4   0   8         30.73         14.12        14.25 o                         
  -3   0   8          5.69        -15.16        15.16 o                         
  -2   0   8        171.59        166.60        30.30 o                         
  -1   0   8        208.48        272.46        33.84 o                         
   0   0   8       1913.42       2113.52        95.63 o                         
   1   0   8        534.86        536.78        27.45 o                         
   2   0   8         25.73         40.10        22.77 o                         
   3   0   8         32.46         25.35        27.05 o                         
   4   0   8        355.00        343.07        48.35 o                         
  -5   1   8         44.36         52.77        13.19 o                         
  -4   1   8         41.23         24.57        10.65 o                         
  -3   1   8         66.88          8.17        17.01 o                         
  -2   1   8        380.14        369.07        20.87 o                         
  -1   1   8       1286.44       1301.74        47.28 o                         
   0   1   8       2431.97       2533.36        77.73 o                         
   1   1   8        179.66        199.02        12.91 o                         
   2   1   8         36.19         52.23        17.98 o                         
   3   1   8         30.23         15.83        21.30 o                         
   4   1   8          5.71          9.34        15.75 o                         
  -5   2   8          3.33         28.40        14.79 o                         
  -4   2   8         22.96          7.74        14.94 o                         
  -3   2   8          0.22         -8.89         8.89 o                         
  -2   2   8         95.65        107.72        17.96 o                         
  -1   2   8          0.31          0.96        16.19 o                         
   0   2   8         29.67         47.36        13.55 o                         
   1   2   8        545.57        545.47        21.57 o                         
   2   2   8        274.02        265.36        19.91 o                         
   3   2   8          5.13         14.60        19.96 o                         
   4   2   8         88.32         97.99        15.65 o                         
  -5   3   8          2.36         -1.32        11.98 o                         
  -4   3   8          2.16          1.06        13.62 o                         
  -3   3   8         39.73          4.88         8.17 o                         
  -2   3   8         93.42         95.97        16.61 o                         
  -1   3   8       1165.76       1215.78        51.40 o                         
   0   3   8         94.44         82.95        14.23 o                         
   1   3   8         21.36         27.26        12.48 o                         
   2   3   8         32.27         40.67        15.77 o                         
   3   3   8          3.77         14.23        18.01 o                         
   4   3   8         62.11         77.65        13.83 o                         
  -5   4   8          6.65          9.72        18.28 o                         
  -4   4   8         43.61         55.92        11.60 o                         
  -3   4   8        526.06        667.00        47.32 o                         
  -2   4   8         48.19         24.44        16.21 o                         
  -1   4   8         70.09         54.74        12.48 o                         
   0   4   8        157.28        159.41        12.76 o                         
   1   4   8          8.38         -9.46        13.45 o                         
   2   4   8         90.10         97.09        17.21 o                         
   3   4   8         11.79         13.32        17.70 o                         
   4   4   8         55.01         80.01        13.63 o                         
  -5   5   8          0.14        -21.16        22.94 o                         
  -4   5   8         54.12         60.65        17.97 o                         
  -3   5   8         39.54         21.42        18.08 o                         
  -2   5   8        349.81        391.11        20.41 o                         
  -1   5   8         34.72         28.12        12.93 o                         
   0   5   8        440.16        476.72        20.76 o                         
   1   5   8         46.72         29.70        13.57 o                         
   2   5   8        402.70        388.93        23.33 o                         
   3   5   8        281.20        304.18        21.14 o                         
   4   5   8         11.54          8.77        14.30 o                         
  -5   6   8         64.09         11.69        31.31 o                         
  -4   6   8        140.01         88.69        36.99 o                         
  -3   6   8         91.99          0.20        25.23 o                         
  -2   6   8        338.80        274.34        47.96 o                         
  -1   6   8          3.08         19.77        18.67 o                         
   0   6   8        153.86        172.87        13.67 o                         
   1   6   8         53.68          2.50        14.76 o                         
   2   6   8         66.02         30.92        20.59 o                         
   3   6   8          0.92         12.16        15.09 o                         
   4   6   8         19.30         44.66        12.09 o                         
  -5   7   8          8.60         68.94        34.05 o                         
  -4   7   8          0.53          5.35        17.46 o                         
  -3   7   8          6.67         -8.12         8.12 o                         
  -2   7   8        489.74        443.52        60.25 o                         
  -1   7   8        182.52        183.91        18.62 o                         
   0   7   8          0.84          3.22        14.61 o                         
   1   7   8        783.05        740.56        59.95 o                         
   2   7   8        355.36        343.83        43.23 o                         
   3   7   8        133.57         81.59        26.50 o                         
   4   7   8         10.03         10.51        13.85 o                         
  -5   8   8         55.06         49.69        35.32 o                         
  -4   8   8        243.28        288.90        44.37 o                         
  -3   8   8        122.90         36.65        30.15 o                         
  -2   8   8         16.51         11.64         8.83 o                         
  -1   8   8        266.81        313.30        20.14 o                         
   0   8   8         64.74         63.99        15.97 o                         
   1   8   8         27.27         31.94        17.91 o                         
   2   8   8          7.02          7.67        15.73 o                         
   3   8   8         19.10         12.69        18.42 o                         
   4   8   8          8.13          9.42        10.38 o                         
  -4   9   8         27.42         25.12        16.12 o                         
  -3   9   8         33.31         11.81         9.35 o                         
  -2   9   8         67.35         35.63        13.13 o                         
  -1   9   8         31.44         24.62        15.98 o                         
   0   9   8        108.95        109.37        18.75 o                         
   1   9   8        462.67        459.34        30.71 o                         
   2   9   8        206.10        246.34        29.67 o                         
   3   9   8         41.63         28.62        16.74 o                         
   4   9   8          2.00         37.56        13.46 o                         
  -4  10   8          7.08          6.85        15.35 o                         
  -3  10   8         14.59         -5.92        13.86 o                         
  -2  10   8          4.31         -6.67         7.35 o                         
  -1  10   8         25.70         35.47        15.52 o                         
   0  10   8          8.28          9.43        16.98 o                         
   1  10   8          0.34          3.09        16.73 o                         
   2  10   8         61.99         34.69        19.25 o                         
   3  10   8         80.66        121.68        22.47 o                         
   4  10   8         18.54         16.15        11.92 o                         
  -4  11   8         23.90         36.61        14.10 o                         
  -3  11   8          0.35          7.28        14.35 o                         
  -2  11   8         70.21         42.45        13.67 o                         
  -1  11   8         26.70          2.45         9.78 o                         
   0  11   8         97.74         95.99        16.95 o                         
   1  11   8        263.18        242.12        19.16 o                         
   2  11   8        272.49        292.27        29.49 o                         
   3  11   8          0.23         -4.05        15.38 o                         
   4  11   8          9.71          7.04         9.69 o                         
  -4  12   8        139.07        153.37        42.68 o                         
  -3  12   8         14.53         32.72        16.10 o                         
  -2  12   8        258.32        220.24        23.09 o                         
  -1  12   8         73.66         19.25        18.35 o                         
   0  12   8        121.14        122.16        19.30 o                         
   1  12   8         21.85         45.53        16.55 o                         
   2  12   8         79.31         67.02        17.99 o                         
   3  12   8        223.30        174.42        30.04 o                         
   4  12   8         30.37         19.87        20.15 o                         
  -4  13   8         10.72         11.14        13.57 o                         
  -3  13   8         13.27         -5.82        11.13 o                         
  -2  13   8         22.15         -5.77         9.44 o                         
  -1  13   8         31.27         -2.93         7.69 o                         
   0  13   8        558.64        532.42        50.66 o                         
   1  13   8         52.19         46.52        18.07 o                         
   2  13   8         16.77         33.72        17.14 o                         
   3  13   8        149.59        149.09        24.36 o                         
   4  13   8        345.62        279.31       157.82 o                         
  -4  14   8         56.21         -0.78        53.19 o                         
  -3  14   8        191.91        229.94        33.00 o                         
  -2  14   8         46.38         41.36        18.77 o                         
  -1  14   8         95.20         58.93        21.20 o                         
   0  14   8         10.64        -11.62        11.62 o                         
   1  14   8         61.13         80.60        18.45 o                         
   2  14   8         48.77         43.13        15.73 o                         
   3  14   8         34.92         14.28        12.94 o                         
  -3  15   8          5.53         -9.19        13.83 o                         
  -2  15   8         90.54         32.66        22.30 o                         
  -1  15   8         61.83         21.98        12.12 o                         
   0  15   8          0.45          1.57         8.87 o                         
   1  15   8        120.32        130.66        22.62 o                         
   2  15   8        224.29        222.19        21.53 o                         
   3  15   8        238.10        247.08        25.06 o                         
  -3  16   8        167.69        249.34        20.33 o                         
  -2  16   8        134.41         89.41        29.15 o                         
  -1  16   8        109.53         65.21        17.29 o                         
   0  16   8          0.68         -0.97        10.52 o                         
   1  16   8        127.52         89.92        25.13 o                         
   2  16   8         67.40         43.38        16.08 o                         
   3  16   8          0.53         -6.31        12.91 o                         
  -3  17   8          7.70         19.63        10.76 o                         
  -2  17   8          8.83         18.69        16.74 o                         
  -1  17   8        172.85        165.03        30.96 o                         
   0  17   8         26.57         10.88        22.44 o                         
   1  17   8         22.01         29.82        20.04 o                         
   2  17   8         98.15        106.87        16.00 o                         
   3  17   8         28.03         17.54        13.23 o                         
  -3  18   8          0.05         25.24        30.31 o                         
  -2  18   8         39.74         63.06        14.64 o                         
  -1  18   8          8.69          5.76        13.54 o                         
   0  18   8        349.98        400.01        29.89 o                         
   1  18   8         92.87         90.34        19.96 o                         
   2  18   8         16.81          2.30        11.60 o                         
  -2  19   8         75.87         84.18        13.18 o                         
  -1  19   8        198.43        239.86        22.65 o                         
   0  19   8        298.94        423.68        47.85 o                         
   1  19   8         22.27          4.47        16.55 o                         
   2  19   8         12.01         14.86        14.52 o                         
  -2  20   8          3.45         -3.32        13.58 o                         
  -1  20   8          2.36         12.88        10.98 o                         
   0  20   8        242.25        320.47        33.10 o                         
   1  20   8        152.67        160.80        27.24 o                         
   2  20   8          0.04         77.22        33.48 o                         
  -2  21   8         76.98        103.82        41.46 o                         
  -1  21   8        163.18        178.63        22.27 o                         
   0  21   8        190.12        216.28        33.85 o                         
   1  21   8         55.44         39.95        16.71 o                         
  -1  22   8         51.09          3.81        21.82 o                         
   0  22   8          5.49        -16.26        16.26 o                         
  -5   1   9          5.14        -25.14        43.63 o                         
  -4   1   9          1.54          6.50        14.93 o                         
  -3   1   9         68.23         25.76        17.01 o                         
  -2   1   9        106.55        127.15        19.42 o                         
  -1   1   9          0.62          6.32        17.14 o                         
   0   1   9        335.39        363.07        19.30 o                         
   1   1   9        877.85        903.37        29.03 o                         
   2   1   9         50.24         26.43        16.76 o                         
   3   1   9         66.18         64.42        17.03 o                         
   4   1   9          6.90          5.55        12.28 o                         
  -5   2   9        170.65        337.43        38.29 o                         
  -4   2   9        136.58        156.67        26.55 o                         
  -3   2   9          1.84         -9.32        10.87 o                         
  -2   2   9         24.30         18.53        20.05 o                         
  -1   2   9         21.92         22.43        14.88 o                         
   0   2   9        164.47        167.94        16.18 o                         
   1   2   9          0.36         17.54        14.30 o                         
   2   2   9         23.23         24.44        18.44 o                         
   3   2   9          7.91         14.57        19.65 o                         
   4   2   9          5.78         27.86        14.13 o                         
  -4   3   9         33.60         21.94        13.04 o                         
  -3   3   9         14.17        -10.08        10.08 o                         
  -2   3   9        592.19        540.54        35.93 o                         
  -1   3   9          7.83         22.47        17.58 o                         
   0   3   9        448.51        481.57        22.53 o                         
   1   3   9        915.67        957.40        34.87 o                         
   2   3   9        441.27        443.01        26.00 o                         
   3   3   9         23.04         31.32        19.28 o                         
   4   3   9         60.63         70.23        12.99 o                         
  -4   4   9        112.73        173.09        28.98 o                         
  -3   4   9        230.00        270.71        19.16 o                         
  -2   4   9         13.93         44.12        16.82 o                         
  -1   4   9        292.59        309.42        20.73 o                         
   0   4   9          0.92         -5.41        14.71 o                         
   1   4   9          0.43         -2.64        14.91 o                         
   2   4   9          7.06         -4.84        16.48 o                         
   3   4   9         12.82         13.94        16.18 o                         
   4   4   9          6.63         12.31        10.63 o                         
  -4   5   9          7.02          7.24        12.83 o                         
  -3   5   9         25.65         45.81        13.10 o                         
  -2   5   9        433.67        436.82        30.41 o                         
  -1   5   9        887.98        879.25        36.46 o                         
   0   5   9        896.04       1056.99        40.92 o                         
   1   5   9        167.69        159.95        17.64 o                         
   2   5   9        583.08        571.02        68.81 o                         
   3   5   9         79.15         64.74        15.06 o                         
   4   5   9         95.15         68.54        12.54 o                         
  -4   6   9         89.50        107.84        21.96 o                         
  -3   6   9         33.05         -1.23         8.54 o                         
  -2   6   9        138.42         32.16        27.95 o                         
  -1   6   9         39.12         25.49         9.91 o                         
   0   6   9        415.39        432.16        48.91 o                         
   1   6   9         20.20         13.03        10.85 o                         
   2   6   9         66.21         21.89        13.45 o                         
   3   6   9        127.94         57.51        27.08 o                         
   4   6   9          4.58          7.40        10.90 o                         
  -4   7   9          0.35          3.71        18.42 o                         
  -3   7   9         86.46         29.99        17.62 o                         
  -2   7   9         30.63          2.74        10.75 o                         
  -1   7   9         46.29         12.24        15.68 o                         
   0   7   9        142.98        178.39        17.70 o                         
   1   7   9        224.79        191.21        31.87 o                         
   2   7   9          8.05         -4.08         9.96 o                         
   3   7   9          6.28          7.39        16.71 o                         
   4   7   9          0.50         -1.92         9.23 o                         
  -4   8   9          6.08         -7.09        17.73 o                         
  -3   8   9        134.49         75.49        31.45 o                         
  -2   8   9         56.14         37.13        14.30 o                         
  -1   8   9        283.76        307.45        30.99 o                         
   0   8   9         33.43         45.77        16.58 o                         
   1   8   9        269.61        278.49        25.93 o                         
   2   8   9         98.85         96.94        19.84 o                         
   3   8   9        129.91        132.78        17.61 o                         
   4   8   9         86.10         41.12        11.91 o                         
  -4   9   9        150.02        223.71        27.85 o                         
  -3   9   9        173.99        117.40        42.02 o                         
  -2   9   9          6.30         -8.64         8.64 o                         
  -1   9   9        187.15        212.35        27.65 o                         
   0   9   9        210.21        296.16        31.70 o                         
   1   9   9         20.20         30.89        17.16 o                         
   2   9   9          0.18         13.32        18.23 o                         
   3   9   9         33.75         65.79        18.71 o                         
   4   9   9         63.71         29.66        66.16 o                         
  -4  10   9         43.03         36.13        15.07 o                         
  -3  10   9         37.09         12.91        13.73 o                         
  -2  10   9        211.23        196.76        33.07 o                         
  -1  10   9        159.23        177.33        17.92 o                         
   0  10   9        939.40       1047.04        75.77 o                         
   1  10   9        257.17        212.58        18.30 o                         
   2  10   9        122.39        155.57        22.77 o                         
   3  10   9         95.76        130.24        18.35 o                         
   4  10   9         78.49         95.96        29.14 o                         
  -4  11   9          8.36          4.55        13.65 o                         
  -3  11   9         39.48         65.96        19.17 o                         
  -2  11   9        678.11        785.97        65.43 o                         
  -1  11   9         38.80         54.99        15.82 o                         
   0  11   9         26.56         27.29        17.34 o                         
   1  11   9         53.07         32.97        18.81 o                         
   2  11   9         65.80         53.47        17.64 o                         
   3  11   9          3.21         18.91        15.07 o                         
  -3  12   9         63.35         53.94        17.89 o                         
  -2  12   9         55.91         33.97        13.60 o                         
  -1  12   9        206.36        193.27        40.57 o                         
   0  12   9          3.01          3.25        20.03 o                         
   1  12   9          1.92          1.44        19.33 o                         
   2  12   9         27.68         37.73        16.16 o                         
   3  12   9         54.98         68.12        22.83 o                         
  -3  13   9        158.30        169.04        25.82 o                         
  -2  13   9          0.34          4.00        14.98 o                         
  -1  13   9         19.90         16.57        12.53 o                         
   0  13   9         27.06          7.80        11.46 o                         
   1  13   9         51.10         41.80        18.43 o                         
   2  13   9          0.22         -6.91        14.91 o                         
   3  13   9         22.03         -7.82        17.95 o                         
  -3  14   9          0.04          1.57        22.30 o                         
  -2  14   9         27.11         26.77        15.63 o                         
  -1  14   9         13.32         27.51        16.56 o                         
   0  14   9         66.24         36.39        15.38 o                         
   1  14   9          9.52          8.84        17.25 o                         
   2  14   9        201.14        211.85        19.95 o                         
   3  14   9         80.17         62.08        15.82 o                         
  -3  15   9         11.01         20.20        28.78 o                         
  -2  15   9         11.65         20.78        13.68 o                         
  -1  15   9        232.72        236.57        23.62 o                         
   0  15   9         73.27         69.52        17.69 o                         
   1  15   9         87.92        105.61        22.07 o                         
   2  15   9        252.49        212.95        29.97 o                         
   3  15   9         13.41        -24.68        24.68 o                         
  -3  16   9         63.99         92.44        29.10 o                         
  -2  16   9          3.82         -6.73        11.69 o                         
  -1  16   9         10.89         22.97        18.81 o                         
   0  16   9          7.58         16.88        27.30 o                         
   1  16   9          4.24        -12.02        16.76 o                         
   2  16   9         18.28         18.08        16.64 o                         
  -3  17   9         16.92        209.92        44.73 o                         
  -2  17   9         44.51         62.29        15.65 o                         
  -1  17   9         18.62         22.93        16.64 o                         
   0  17   9        283.76        266.96        35.39 o                         
   1  17   9        199.03        196.03        41.12 o                         
   2  17   9         10.08          6.40        12.58 o                         
  -2  18   9          6.43          0.47        12.62 o                         
  -1  18   9         13.23          8.23        13.93 o                         
   0  18   9         19.18         39.43        19.57 o                         
   1  18   9          0.57         -2.12        15.85 o                         
   2  18   9          4.87        -29.12        29.12 o                         
  -2  19   9          2.40        -19.77        19.77 o                         
  -1  19   9         48.96         59.90        14.55 o                         
   0  19   9         74.95         93.48        17.51 o                         
   1  19   9         16.76         28.76        14.93 o                         
  -1  20   9          2.27        -12.23        16.42 o                         
   0  20   9         13.62         13.98        13.00 o                         
   1  20   9          2.02         47.99        37.88 o                         
  -1  21   9          0.00         -7.93        44.22 o                         
   0  21   9         59.21         14.17        30.08 o                         
  -4   0  10        101.20        113.28        19.04 o                         
  -3   0  10        113.49         93.93        32.32 o                         
  -2   0  10        956.65        763.04        75.77 o                         
  -1   0  10        108.06        106.27        26.99 o                         
   0   0  10       1055.13       1160.38        59.05 o                         
   1   0  10        530.81        562.62        49.80 o                         
   2   0  10         11.72         12.00        22.51 o                         
   3   0  10         52.52         41.29        18.97 o                         
   4   0  10         31.44        -12.41        12.41 o                         
  -4   1  10         31.56         35.45        12.82 o                         
  -3   1  10         11.53          9.23        13.38 o                         
  -2   1  10          7.92         10.66        21.67 o                         
  -1   1  10          3.47         27.87        18.08 o                         
   0   1  10          4.67          4.79        14.98 o                         
   1   1  10        214.58        258.39        16.15 o                         
   2   1  10        327.18        323.67        20.13 o                         
   3   1  10        288.74        320.26        25.68 o                         
   4   1  10         72.97         16.31        15.91 o                         
  -4   2  10        126.74        176.67        25.87 o                         
  -3   2  10        358.28        501.21        61.04 o                         
  -2   2  10         53.12         62.02        23.71 o                         
  -1   2  10         43.00         34.21        20.27 o                         
   0   2  10         76.67         88.65        16.55 o                         
   1   2  10         56.76         51.45        14.54 o                         
   2   2  10        296.90        310.53        27.50 o                         
   3   2  10          9.68          2.45        16.39 o                         
   4   2  10         11.72        -13.36        13.36 o                         
  -4   3  10         58.09         53.20        12.87 o                         
  -3   3  10         16.87         10.25        15.05 o                         
  -2   3  10         69.46         60.79        19.16 o                         
  -1   3  10        146.16        157.56        22.67 o                         
   0   3  10          2.34          3.74        19.29 o                         
   1   3  10         26.46         20.48        16.17 o                         
   2   3  10        120.23        149.02        18.93 o                         
   3   3  10        124.80        128.62        17.32 o                         
   4   3  10         15.20          1.56        14.53 o                         
  -4   4  10         26.07         15.68        24.47 o                         
  -3   4  10         37.37         42.82        13.00 o                         
  -2   4  10         24.03         74.41        19.77 o                         
  -1   4  10          8.64         22.77        15.88 o                         
   0   4  10          2.54         16.75        17.40 o                         
   1   4  10        600.90        656.35        25.97 o                         
   2   4  10          1.50         38.10        17.62 o                         
   3   4  10          4.24          2.56        13.74 o                         
   4   4  10         33.52         27.92        32.55 o                         
  -4   5  10          0.29         16.99        15.10 o                         
  -3   5  10         81.96         69.90        21.08 o                         
  -2   5  10         83.67        110.68        20.47 o                         
  -1   5  10         29.69         11.64        18.11 o                         
   0   5  10        738.93        846.74        88.67 o                         
   1   5  10        171.11        146.36        17.02 o                         
   2   5  10          2.15        -13.91        15.95 o                         
   3   5  10         38.87         20.51        14.12 o                         
   4   5  10          1.50        -12.33        40.95 o                         
  -4   6  10          9.20         26.43        13.36 o                         
  -3   6  10         58.26         55.95        16.29 o                         
  -2   6  10         11.25          4.80        11.23 o                         
  -1   6  10          3.12        -14.18        14.18 o                         
   0   6  10        184.90        241.75        19.67 o                         
   1   6  10         20.37         -8.04         8.04 o                         
   2   6  10         12.08          4.46        11.54 o                         
   3   6  10         39.87         65.68        17.43 o                         
   4   6  10          4.47        -19.13        19.13 o                         
  -4   7  10         38.17         45.19        15.48 o                         
  -3   7  10         54.95         59.21        13.58 o                         
  -2   7  10        117.42         72.70        19.49 o                         
  -1   7  10        210.79        226.41        23.72 o                         
   0   7  10        159.22        219.84        22.27 o                         
   1   7  10        109.14         87.84        17.74 o                         
   2   7  10        126.63        148.75        18.10 o                         
   3   7  10        114.95        112.71        17.44 o                         
  -4   8  10         42.26         12.59        24.62 o                         
  -3   8  10         13.70          8.34        21.28 o                         
  -2   8  10          6.61         -2.39        11.13 o                         
  -1   8  10        201.68        222.90        23.32 o                         
   0   8  10          7.50          2.61        16.97 o                         
   1   8  10         94.98         61.08        15.64 o                         
   2   8  10          0.61         23.48        17.53 o                         
   3   8  10          9.07         15.82        15.70 o                         
  -4   9  10         15.18        -32.72        32.72 o                         
  -3   9  10          2.94         -2.22        12.63 o                         
  -2   9  10          0.42          3.21        11.96 o                         
  -1   9  10        117.30         82.83        17.06 o                         
   0   9  10         20.20         29.79        17.46 o                         
   1   9  10        113.67        130.61        20.53 o                         
   2   9  10         14.47         26.94        16.87 o                         
   3   9  10         27.50         18.94        14.40 o                         
  -4  10  10         23.17         75.66        45.78 o                         
  -3  10  10          3.46        -17.53        17.53 o                         
  -2  10  10          7.88         -9.99        11.86 o                         
  -1  10  10         66.92         52.00        15.38 o                         
   0  10  10         12.86         28.83        18.33 o                         
   1  10  10         21.07         28.51        18.18 o                         
   2  10  10         51.90         52.03        17.07 o                         
   3  10  10         30.04         26.00        13.18 o                         
  -3  11  10          9.08         34.08        18.26 o                         
  -2  11  10          1.49         -6.72        14.24 o                         
  -1  11  10        229.71        295.40        30.66 o                         
   0  11  10         50.21         39.53        21.74 o                         
   1  11  10         40.14         62.41        17.64 o                         
   2  11  10          2.16         -7.50        14.41 o                         
   3  11  10          3.24          4.25        11.16 o                         
  -3  12  10          1.70         13.39        15.48 o                         
  -2  12  10          1.85         -0.47        14.54 o                         
  -1  12  10          1.21         25.16        18.60 o                         
   0  12  10          2.86          0.49        14.41 o                         
   1  12  10          0.19         -1.12        16.62 o                         
   2  12  10         10.77         10.46        12.97 o                         
   3  12  10          0.05        -15.45        15.45 o                         
  -3  13  10          9.28         18.36        14.23 o                         
  -2  13  10        110.56        125.06        19.67 o                         
  -1  13  10        151.19        189.67        29.04 o                         
   0  13  10        139.53        128.59        24.30 o                         
   1  13  10        104.78        108.16        18.88 o                         
   2  13  10        118.77        150.76        15.57 o                         
  -3  14  10         97.88         99.77        32.71 o                         
  -2  14  10          0.22         10.43        10.42 o                         
  -1  14  10         15.44         12.61        14.49 o                         
   0  14  10          2.59        -13.48        16.48 o                         
   1  14  10         73.47         73.58        15.14 o                         
   2  14  10          1.70         -6.12        14.04 o                         
  -2  15  10         43.04         88.29        13.68 o                         
  -1  15  10        218.96        335.29        43.10 o                         
   0  15  10        261.70        352.21        62.25 o                         
   1  15  10         73.38         50.83        15.59 o                         
   2  15  10          2.27        -12.09        12.09 o                         
  -2  16  10          2.00         -3.05        17.29 o                         
  -1  16  10          0.87          2.54        14.47 o                         
   0  16  10          3.86          6.45        20.10 o                         
   1  16  10         20.16         24.98        15.40 o                         
   2  16  10         48.03         96.42        39.43 o                         
  -2  17  10         63.65         35.06        16.55 o                         
  -1  17  10         14.39         -7.29        11.15 o                         
   0  17  10         81.89        112.05        27.80 o                         
   1  17  10         27.68         18.01        15.17 o                         
  -1  18  10          9.49        -11.69        11.69 o                         
   0  18  10          9.26          8.84        13.43 o                         
   1  18  10         51.56        103.53        28.67 o                         
  -1  19  10         46.51        251.83        39.20 o                         
   0  19  10         82.79        138.76        20.98 o                         
  -4   1  11          1.05        -13.81        13.81 o                         
  -3   1  11          7.43         18.50        14.35 o                         
  -2   1  11         75.38         87.65        21.67 o                         
  -1   1  11        510.95        600.46        46.42 o                         
   0   1  11        241.94        242.87        17.20 o                         
   1   1  11         12.39         10.78        14.32 o                         
   2   1  11         44.31         49.38        14.76 o                         
   3   1  11          1.09          1.26        11.89 o                         
  -3   2  11         22.45         65.83        12.70 o                         
  -2   2  11         38.98         50.55        18.92 o                         
  -1   2  11        141.57        179.99        20.07 o                         
   0   2  11         35.17         58.44        16.87 o                         
   1   2  11         38.08         51.13        15.61 o                         
   2   2  11          0.47        -10.47        14.21 o                         
   3   2  11        147.12        145.19        17.75 o                         
  -4   3  11         86.57         79.95        68.47 o                         
  -3   3  11        133.06        184.56        17.68 o                         
  -2   3  11        293.38        384.09        48.09 o                         
  -1   3  11          0.88         23.85        21.37 o                         
   0   3  11        101.37        150.51        18.67 o                         
   1   3  11          2.29        -16.10        16.10 o                         
   2   3  11        120.51        139.69        22.71 o                         
   3   3  11          4.64          4.40        12.82 o                         
  -3   4  11         12.36         41.58        12.37 o                         
  -2   4  11         66.90         29.89        25.43 o                         
  -1   4  11        160.72        122.02        34.96 o                         
   0   4  11         60.61         20.60        23.16 o                         
   1   4  11        190.61        150.28        19.77 o                         
   2   4  11        133.86        116.16        16.31 o                         
   3   4  11         19.84         15.83        16.85 o                         
  -3   5  11        210.36        273.02        32.18 o                         
  -2   5  11         21.50         16.84        11.40 o                         
  -1   5  11        141.34        112.13        33.47 o                         
   0   5  11         16.99         16.39        11.63 o                         
   1   5  11         10.47         -0.36        11.37 o                         
   2   5  11        117.09         48.69        26.22 o                         
   3   5  11         55.84         29.18        14.41 o                         
  -4   6  11         44.35         71.14       150.43 o                         
  -3   6  11         35.30         42.94        10.68 o                         
  -2   6  11        120.00        104.45        17.62 o                         
  -1   6  11         23.42         34.17        20.42 o                         
   0   6  11         78.87         87.47        18.56 o                         
   1   6  11        268.04        251.88        18.33 o                         
   2   6  11        270.26        236.24        24.27 o                         
   3   6  11        160.14        124.21        15.40 o                         
  -3   7  11         21.22         23.51        11.39 o                         
  -2   7  11         75.02         83.77        15.95 o                         
  -1   7  11          1.32          3.47        19.10 o                         
   0   7  11         24.20         13.05        19.14 o                         
   1   7  11        312.73        364.92        28.17 o                         
   2   7  11         16.66          2.21        15.79 o                         
   3   7  11          0.02        -11.50        11.50 o                         
  -3   8  11         36.30         57.94        20.20 o                         
  -2   8  11          1.21          1.59        14.59 o                         
  -1   8  11        367.23        415.95        43.42 o                         
   0   8  11         42.88         48.75        16.59 o                         
   1   8  11         58.55         48.33        17.07 o                         
   2   8  11         59.62         32.72        15.03 o                         
   3   8  11          6.66        -16.08        16.08 o                         
  -3   9  11          2.53         13.04        16.30 o                         
  -2   9  11          5.61          5.53        13.24 o                         
  -1   9  11         14.24         13.82        16.63 o                         
   0   9  11        290.98        379.40        32.85 o                         
   1   9  11        288.64        349.07        26.90 o                         
   2   9  11        109.88         94.36        16.27 o                         
   3   9  11         91.84        127.60        22.58 o                         
  -3  10  11        111.84        141.45        17.37 o                         
  -2  10  11          0.03         -5.42        13.51 o                         
  -1  10  11         45.46         70.83        17.78 o                         
   0  10  11        138.73        169.35        23.09 o                         
   1  10  11        125.76        144.78        17.33 o                         
   2  10  11          3.14         20.41        17.25 o                         
   3  10  11          2.17        -44.56        44.56 o                         
  -3  11  11          3.63         -6.81        37.36 o                         
  -2  11  11         21.28         18.17        14.53 o                         
  -1  11  11          0.76         -1.95        19.01 o                         
   0  11  11        279.22        381.81        30.16 o                         
   1  11  11        133.32        179.62        18.66 o                         
   2  11  11        275.54        320.14        49.35 o                         
  -3  12  11          2.84         89.57        36.35 o                         
  -2  12  11          8.40         11.97        13.34 o                         
  -1  12  11          5.08          5.07        13.89 o                         
   0  12  11         66.96         76.11        16.11 o                         
   1  12  11          2.90          4.46        12.69 o                         
   2  12  11         13.10         15.54        12.15 o                         
  -2  13  11         22.55         23.10        11.15 o                         
  -1  13  11         71.65         63.56        14.24 o                         
   0  13  11          1.36          7.21        14.13 o                         
   1  13  11        122.02        114.79        16.43 o                         
   2  13  11          8.89        -19.58        19.58 o                         
  -2  14  11          6.25         -0.08        14.26 o                         
  -1  14  11         95.54         95.62        14.78 o                         
   0  14  11          1.32          4.18        11.98 o                         
   1  14  11          8.72         21.76        12.83 o                         
   2  14  11         44.12         69.37        33.98 o                         
  -2  15  11         10.19         28.07        36.95 o                         
  -1  15  11         63.32         61.79        16.30 o                         
   0  15  11          3.43        -14.51        14.51 o                         
   1  15  11          0.16        -13.99        13.99 o                         
  -1  16  11          0.37        -16.47        16.47 o                         
   0  16  11          3.14        -14.86        14.86 o                         
   1  16  11         42.39         61.45        30.45 o                         
  -1  17  11          6.21        960.93       117.02 o                         
   0  17  11         31.18        285.75        95.81 o                         
  -3   0  12          0.30          4.10        14.57 o                         
  -2   0  12         61.93         58.35        24.39 o                         
  -1   0  12          0.32        -15.72        23.47 o                         
   0   0  12         57.62         52.12        23.46 o                         
   1   0  12         39.44         26.38        20.06 o                         
   2   0  12        110.37         78.89        16.02 o                         
   3   0  12         60.88         99.77        34.32 o                         
  -3   1  12         13.85          8.08        10.43 o                         
  -2   1  12        250.49        343.63        36.07 o                         
  -1   1  12        304.50        461.04        39.69 o                         
   0   1  12        133.56        193.19        20.51 o                         
   1   1  12         98.84        106.20        15.11 o                         
   2   1  12          0.64         15.15        10.93 o                         
   3   1  12         16.00         36.39        24.37 o                         
  -3   2  12         27.42         18.23         9.42 o                         
  -2   2  12          3.29         37.15        19.67 o                         
  -1   2  12          1.91          6.98        16.54 o                         
   0   2  12          0.31         11.14        14.53 o                         
   1   2  12        151.69        163.72        14.14 o                         
   2   2  12         13.22          5.19        12.54 o                         
   3   2  12          0.90        -13.30        39.15 o                         
  -3   3  12          4.10          8.97        11.03 o                         
  -2   3  12          6.41          1.17        13.60 o                         
  -1   3  12        169.59        249.27        28.17 o                         
   0   3  12        214.30        243.69        17.72 o                         
   1   3  12         41.17         37.69        13.81 o                         
   2   3  12         16.81          8.66        11.21 o                         
   3   3  12          0.23        100.59        74.05 o                         
  -3   4  12          6.18         32.55        13.44 o                         
  -2   4  12          2.40         -0.98        11.56 o                         
  -1   4  12         84.40        112.01        21.52 o                         
   0   4  12         14.93         14.12        13.28 o                         
   1   4  12        120.86         84.10        18.23 o                         
   2   4  12         65.54         33.88        18.26 o                         
  -3   5  12          7.51        -21.76        21.76 o                         
  -2   5  12          0.20          9.02        15.40 o                         
  -1   5  12         17.05         28.35        19.76 o                         
   0   5  12         37.70         30.73        15.98 o                         
   1   5  12         13.46         14.25        15.57 o                         
   2   5  12          3.52          2.91        11.16 o                         
  -3   6  12         45.08         23.83        15.88 o                         
  -2   6  12         92.65        115.22        13.68 o                         
  -1   6  12          0.38          8.87        16.86 o                         
   0   6  12         44.96         47.70        15.73 o                         
   1   6  12         62.26         54.40        16.07 o                         
   2   6  12        138.22         79.83        11.78 o                         
  -3   7  12        200.77        293.00        68.80 o                         
  -2   7  12         55.78         45.24        13.20 o                         
  -1   7  12          0.16         16.46        15.44 o                         
   0   7  12          3.22         10.23        15.10 o                         
   1   7  12         78.28         87.84        17.11 o                         
   2   7  12        104.53         75.01        18.79 o                         
  -3   8  12          9.44         37.79        24.82 o                         
  -2   8  12          1.72          3.71        12.92 o                         
  -1   8  12          1.09         -1.16        14.24 o                         
   0   8  12          0.77          5.88        16.01 o                         
   1   8  12         42.26         29.45        15.07 o                         
   2   8  12         83.69         61.30        14.81 o                         
  -2   9  12         27.28         27.68        11.17 o                         
  -1   9  12         36.09         32.11        16.22 o                         
   0   9  12         11.14         -3.43        15.14 o                         
   1   9  12          6.35         14.87        11.13 o                         
   2   9  12          0.10         -5.55        15.52 o                         
  -2  10  12          0.10         -5.10        11.29 o                         
  -1  10  12          4.25         13.03        14.42 o                         
   0  10  12          0.01         14.10        14.26 o                         
   1  10  12          2.80         27.73        11.34 o                         
   2  10  12          7.40        116.83        51.01 o                         
  -2  11  12         61.43         22.69        21.76 o                         
  -1  11  12          8.88          8.87        10.93 o                         
   0  11  12         69.59         74.54        14.08 o                         
   1  11  12          0.05         17.27         9.90 o                         
  -2  12  12         65.45         29.28        35.50 o                         
  -1  12  12          0.84          7.73         9.69 o                         
   0  12  12          1.49          7.21        11.54 o                         
   1  12  12         46.73         18.23        10.53 o                         
  -1  13  12          0.17        -15.23        18.28 o                         
   0  13  12         49.21         10.80        11.57 o                         
   1  13  12          0.18         79.61        41.58 o                         
   0  14  12         63.31         78.96        23.94 o                         
  -2   1  13          0.09          2.79        10.60 o                         
  -1   1  13         51.01         62.07        12.81 o                         
   0   1  13          4.81         24.15        15.31 o                         
   1   1  13         50.01         31.50        10.89 o                         
   2   1  13          7.71        -22.75        22.75 o                         
  -2   2  13         44.18         43.73        13.24 o                         
  -1   2  13          3.48         -1.00        11.88 o                         
   0   2  13         77.76         77.98        12.39 o                         
   1   2  13        117.25         79.75        14.44 o                         
   2   2  13        125.72         -6.01        47.64 o                         
  -2   3  13         23.38         29.16        12.03 o                         
  -1   3  13         78.65         97.73        14.66 o                         
   0   3  13        140.62        194.52        22.81 o                         
   1   3  13          0.79          5.73        16.39 o                         
   2   3  13        164.82        182.07        25.76 o                         
  -2   4  13         10.11          3.62        10.38 o                         
  -1   4  13         26.10         49.16        16.50 o                         
   0   4  13        292.62        370.66        68.86 o                         
   1   4  13          0.64          8.33        18.17 o                         
   2   4  13          7.26        198.03        44.78 o                         
  -2   5  13         28.31        -10.99        11.60 o                         
  -1   5  13          3.82         10.34        14.17 o                         
   0   5  13         36.85         44.77        15.82 o                         
   1   5  13        141.06         99.41        21.99 o                         
  -2   6  13          1.52        -15.60        18.21 o                         
  -1   6  13         57.94         68.60        12.84 o                         
   0   6  13         10.75        -12.41        15.80 o                         
   1   6  13         20.24          4.66        14.19 o                         
  -2   7  13         63.34         44.76        50.36 o                         
  -1   7  13         12.39         22.73        11.61 o                         
   0   7  13         25.38         15.54        11.81 o                         
   1   7  13         49.55          7.96        13.84 o                         
  -2   8  13         27.46        -26.97        29.41 o                         
  -1   8  13          5.13          3.05        12.06 o                         
   0   8  13        142.89        119.34        21.16 o                         
   1   8  13          0.12        -15.13        17.88 o                         
  -1   9  13         35.53         63.90        15.67 o                         
   0   9  13         44.79          6.77        10.04 o                         
   1   9  13          5.12        100.56        31.51 o                         
  -1  10  13        107.21        249.98        30.98 o                         
   0  10  13          5.34        -12.75        16.09 o                         
   0  11  13          6.70        -48.46        48.46 o                         
  -1   0  14          0.80         64.95        33.39 o                         
   0   0  14         11.65          1.99        35.94 o                         
  -1   1  14          7.63        104.98        15.73 o                         
   0   1  14          0.01        -30.22        42.32 o                         
  -1   2  14          1.83         67.73        36.10 o                         
   0   2  14         19.42        -14.50        52.42 o                         
  -1   3  14         40.80        163.35        49.46 o                         
   0   3  14         52.16         61.12        26.58 o                         
  -1   4  14          9.42        -44.32        44.32 o                         
   0   4  14          8.05         52.69        38.32 o                         
   0   5  14         39.17          7.56        42.04 o                         
                                                                                
